# Supplementary material for: Long non-coding RNAs and latent HIV – A search for novel targets for latency reversal
Source: PLoS One. 2019 Nov 11;14(11):e0224879. doi: 10.1371/journal.pone.0224879 (PMC6844474; doi:10.1371/journal.pone.0224879)
Supplement: S1 Table — Data is organized in two Excel sheets, showing genes and lncRNAs dysregulated in the cultured TCM and the bystander models of HIV latency. Ensembl_ID, Ensembl gene identifier; HGNC_Gene_Symbol, gene symbol approved by the HUGO gene nomenclature committee (gencode 21); logFC, log2 transformed fold change of counts per million in the RNA-Seq data; FDR, false discovery rate adjusted p-value; gene_type, class of gene according to the nomenclature (protein coding, etc.). Data is sorted by gene_type and then by FDR within each gene type. (XLSX) [file pone.0224879.s007.xlsx]

## Sheet: Overview
Overview of Supplementary Table S1
Genes and lncRNAs dysregulated in latency
Title of spreadsheet	Description
A. Cultured Tcm	Genes expressed differentially between the cultured Tcm model of HIV latency and mock-infected cells
B. Bystander	Genes expressed differentially between the bystander model of HIV latency and mock-infected cells
Abbreviations:
Ensembl_ID	Ensembl gene identifier; HGNC_Gene_Symbol
HGNC_Gene_Symbol	gene symbol approved by the HUGO gene nomenclature committee (gencode 21)
logFC	log2 transformed fold change of counts per million in the RNA-Seq data
FDR	false discovery rate adjusted p-value
gene_type	class of gene according to the nomenclature (protein coding, etc.)
All data are sorted by gene_type and then by FDR within each gene type.

## Sheet: A. Cultured_Tcm
Ensembl_ID	HGNC_Gene_Symbol	logFC	FDR	gene_type
ENSG00000239636	RP4-728D4.2	1.12814	1.72648e-08	antisense
ENSG00000267390	RP11-635N19.1	0.751073	0.000151161	antisense
ENSG00000225889	AC074289.1	0.960708	0.000281428	antisense
ENSG00000270959	LPP-AS2	0.657221	0.000413539	antisense
ENSG00000268006	PTOV1-AS1	-0.846527	0.000665543	antisense
ENSG00000232533	AC093673.5	0.665278	0.0007646	antisense
ENSG00000272476	RP1-191J18.66	-0.769541	0.000768099	antisense
ENSG00000272758	RP11-299J3.8	0.498619	0.000768099	antisense
ENSG00000228439	TSTD3	0.777204	0.00241387	antisense
ENSG00000273729	RP11-7F17.8	0.676229	0.00311032	antisense
ENSG00000236935	AP003774.1	0.595108	0.00337977	antisense
ENSG00000177410	ZFAS1	-0.36114	0.00367445	antisense
ENSG00000247853	RP5-940J5.6	0.781673	0.00367445	antisense
ENSG00000273338	RP11-386I14.4	-0.698801	0.00403472	antisense
ENSG00000234614	AL450992.2	0.684643	0.00511763	antisense
ENSG00000259065	RP5-1021I20.1	0.652033	0.00513523	antisense
ENSG00000259943	RP1-39G22.7	0.408648	0.00524338	antisense
ENSG00000177406	RP11-218M22.1	0.491527	0.00557142	antisense
ENSG00000259436	CTC-378H22.2	0.549263	0.00598397	antisense
ENSG00000277879	RP11-129M16.4	-0.75261	0.00978919	antisense
ENSG00000261351	CTD-3185P2.1	-0.542796	0.0112947	antisense
ENSG00000225632	RP5-997D24.3	-0.615642	0.0125331	antisense
ENSG00000271122	RP11-379H18.1	0.376505	0.0144855	antisense
ENSG00000225439	BOLA3-AS1	0.586262	0.0150073	antisense
ENSG00000213742	ZNF337-AS1	0.511893	0.0181041	antisense
ENSG00000246263	KB-431C1.4	0.689042	0.0205191	antisense
ENSG00000263072	ZNF213-AS1	0.354747	0.0227991	antisense
ENSG00000227398	KIF9-AS1	0.513385	0.0255877	antisense
ENSG00000237181	AC147651.4	0.837153	0.0263142	antisense
ENSG00000229151	RP11-348F1.3	0.628111	0.0265404	antisense
ENSG00000268061	NAPA-AS1	0.479367	0.0303619	antisense
ENSG00000204934	ATP6V0E2-AS1	0.517804	0.033132	antisense
ENSG00000260267	RP11-452L6.5	-0.282474	0.0397103	antisense
ENSG00000261428	RP11-16P6.1	-0.606054	0.0411995	antisense
ENSG00000237036	ZEB1-AS1	0.38345	0.0419032	antisense
ENSG00000272686	RP11-390E23.6	0.468651	0.0419032	antisense
ENSG00000227028	SLC8A1-AS1	0.673123	0.042969	antisense
ENSG00000271870	RP11-97C16.1	0.651499	0.0433769	antisense
ENSG00000275454	CTD-2026K11.4	-0.471469	0.0453468	antisense
ENSG00000245648	RP11-277P12.20	2.22487	0.0462349	antisense
ENSG00000232160	RAP2C-AS1	0.43642	0.0464911	antisense
ENSG00000266208	CTD-2267D19.3	0.405152	0.0469731	antisense
ENSG00000271288	IGHV1OR15-3	1.09553	0.0100012	IG_V_pseudogene
ENSG00000280102	AL627171.2	0.3916	0.0183125	known_ncrna
ENSG00000234546	RP3-510D11.2	1.21512	2.01992e-09	lincRNA
ENSG00000233056	ERVH48-1	-1.41254	3.84026e-08	lincRNA
ENSG00000272654	RP11-422P24.11	1.11991	4.67022e-08	lincRNA
ENSG00000269900	RMRP	-0.578285	7.79934e-08	lincRNA
ENSG00000261504	RP11-317P15.4	1.6055	2.13916e-06	lincRNA
ENSG00000260193	RP11-83N9.5	1.06848	7.63832e-06	lincRNA
ENSG00000230487	PSMG3-AS1	0.630095	3.09332e-05	lincRNA
ENSG00000251301	RP11-81H14.2	1.06962	5.89909e-05	lincRNA
ENSG00000274922	RP11-88E10.5	0.611322	0.000103445	lincRNA
ENSG00000153363	LINC00467	0.641211	0.000301661	lincRNA
ENSG00000273061	CDC37L1-AS1	0.67267	0.00286202	lincRNA
ENSG00000249859	PVT1	0.367245	0.00302226	lincRNA
ENSG00000232855	AF131217.1	0.653499	0.00330626	lincRNA
ENSG00000225511	LINC00475	1.74879	0.0037597	lincRNA
ENSG00000250903	GMDS-AS1	0.418096	0.00396545	lincRNA
ENSG00000272053	RP11-367G6.3	0.781608	0.00403428	lincRNA
ENSG00000242474	AC093627.9	-0.79398	0.00515844	lincRNA
ENSG00000267731	RP11-147L13.8	0.687251	0.00524338	lincRNA
ENSG00000257261	RP11-96H19.1	0.667505	0.010531	lincRNA
ENSG00000272016	ENSG00000272016	0.866052	0.0106785	lincRNA
ENSG00000260260	SNHG19	-0.700671	0.0111462	lincRNA
ENSG00000173727	CMB9-22P13.1	0.857651	0.0115223	lincRNA
ENSG00000224429	LINC00539	-0.839414	0.0118638	lincRNA
ENSG00000269220	LINC00528	0.451844	0.0130355	lincRNA
ENSG00000269640	CTD-2521M24.9	0.407456	0.0143045	lincRNA
ENSG00000272463	RP11-532F6.3	0.435187	0.0146034	lincRNA
ENSG00000254615	RP11-395G23.3	0.954443	0.0147176	lincRNA
ENSG00000260804	PKI55	-0.402721	0.0169772	lincRNA
ENSG00000251580	RP11-539L10.3	0.480352	0.0183125	lincRNA
ENSG00000170846	AC093323.3	-0.302203	0.0187413	lincRNA
ENSG00000272452	ENSG00000272452	-0.59306	0.0187918	lincRNA
ENSG00000275764	RP11-582E3.6	-0.490865	0.0199145	lincRNA
ENSG00000266088	RP5-1028K7.2	0.715793	0.0206131	lincRNA
ENSG00000251136	RP11-37B2.1	0.678785	0.0240639	lincRNA
ENSG00000269051	CTD-2245F17.3	0.617935	0.0243266	lincRNA
ENSG00000277476	RP11-147L13.13	-0.57376	0.025025	lincRNA
ENSG00000215908	CROCCP2	-0.413007	0.0338317	lincRNA
ENSG00000276216	CH17-373J23.1	-0.470748	0.0347571	lincRNA
ENSG00000261474	RP11-452L6.1	-0.624181	0.0365721	lincRNA
ENSG00000253182	RP11-486M23.2	-4.13222	0.036943	lincRNA
ENSG00000241316	SUCLG2-AS1	0.450802	0.0370448	lincRNA
ENSG00000270964	RP11-502I4.3	0.622602	0.037173	lincRNA
ENSG00000246526	RP11-539L10.2	-0.65816	0.0377163	lincRNA
ENSG00000254531	FLJ20021	0.621154	0.0377163	lincRNA
ENSG00000260101	RP11-568N6.1	-0.584821	0.0411995	lincRNA
ENSG00000265185	SNORD3B-1	-0.580326	0.041398	lincRNA
ENSG00000273004	GS1-279B7.2	-0.57586	0.043043	lincRNA
ENSG00000245532	NEAT1	0.495045	0.0437528	lincRNA
ENSG00000250889	LINC01336	-0.540992	0.0442627	lincRNA
ENSG00000278376	RP11-158I9.8	0.643614	0.0453751	lincRNA
ENSG00000258486	RN7SL1	0.270439	0.0393508	non_coding
ENSG00000225079	FTH1P22	0.909539	0.00087597	processed_pseudogene
ENSG00000232208	RP3-477M7.5	0.838453	0.00202553	processed_pseudogene
ENSG00000254965	RP11-113K21.2	0.612831	0.00367445	processed_pseudogene
ENSG00000268942	CKS1BP3	1.42134	0.00712836	processed_pseudogene
ENSG00000236814	RP11-446E9.1	-0.727784	0.00981225	processed_pseudogene
ENSG00000233966	UBE2SP1	-0.713718	0.013412	processed_pseudogene
ENSG00000235251	RP11-384B12.2	-0.721114	0.016535	processed_pseudogene
ENSG00000213261	EEF1B2P6	-0.556026	0.0183125	processed_pseudogene
ENSG00000230207	RPL4P5	-0.404246	0.0183125	processed_pseudogene
ENSG00000234825	XRCC6P2	0.478629	0.0248304	processed_pseudogene
ENSG00000253570	RNF5P1	0.48452	0.0329735	processed_pseudogene
ENSG00000266946	MRPL37P1	0.58191	0.0370566	processed_pseudogene
ENSG00000234882	EIF3EP1	0.67457	0.0373661	processed_pseudogene
ENSG00000226054	MEMO1P1	-0.714689	0.0430377	processed_pseudogene
ENSG00000249855	EEF1A1P19	-0.552458	0.0498935	processed_pseudogene
ENSG00000233093	LINC00892	-1.17091	6.93288e-06	processed_transcript
ENSG00000243176	RP11-550I24.2	0.705373	0.000262536	processed_transcript
ENSG00000267350	ENSG00000267350	-0.323089	0.00695931	processed_transcript
ENSG00000203865	ATP1A1-AS1	0.637393	0.0147176	processed_transcript
ENSG00000255717	SNHG1	-0.354756	0.0338317	processed_transcript
ENSG00000258875	CTD-2547L24.3	0.331415	0.0476889	processed_transcript
ENSG00000174307	PHLDA3	1.15778	6.85273e-24	protein_coding
ENSG00000064886	CHI3L2	0.948947	8.39307e-19	protein_coding
ENSG00000031081	ARHGAP31	1.48143	1.87155e-17	protein_coding
ENSG00000020577	SAMD4A	1.01882	7.24694e-15	protein_coding
ENSG00000161513	FDXR	1.0786	4.19997e-14	protein_coding
ENSG00000181026	AEN	0.662726	6.15216e-14	protein_coding
ENSG00000139629	GALNT6	1.05168	7.66512e-14	protein_coding
ENSG00000142798	HSPG2	1.52759	1.38602e-13	protein_coding
ENSG00000136048	DRAM1	1.02517	5.50568e-13	protein_coding
ENSG00000100298	APOBEC3H	1.50405	1.24617e-11	protein_coding
ENSG00000164237	CMBL	1.97205	2.23082e-11	protein_coding
ENSG00000196814	MVB12B	1.66402	2.23082e-11	protein_coding
ENSG00000025434	NR1H3	1.21179	3.64993e-11	protein_coding
ENSG00000116717	GADD45A	0.94413	1.05439e-10	protein_coding
ENSG00000148219	ASTN2	1.01097	1.05439e-10	protein_coding
ENSG00000104870	FCGRT	0.84203	1.73121e-09	protein_coding
ENSG00000143126	CELSR2	0.797324	1.73121e-09	protein_coding
ENSG00000160179	ABCG1	1.00393	3.14661e-09	protein_coding
ENSG00000170899	GSTA4	1.49648	5.90648e-09	protein_coding
ENSG00000172667	ZMAT3	0.555396	1.72648e-08	protein_coding
ENSG00000107796	ACTA2	1.02335	1.94619e-08	protein_coding
ENSG00000135919	SERPINE2	1.31836	2.72691e-08	protein_coding
ENSG00000009694	TENM1	-1.25231	3.9694e-08	protein_coding
ENSG00000166548	TK2	0.654927	5.44361e-08	protein_coding
ENSG00000080561	MID2	0.63492	6.81092e-08	protein_coding
ENSG00000169398	PTK2	1.61349	1.74769e-07	protein_coding
ENSG00000121742	GJB6	0.790678	2.54779e-07	protein_coding
ENSG00000108932	SLC16A6	1.01507	2.76446e-07	protein_coding
ENSG00000145491	ROPN1L	1.25986	3.45551e-07	protein_coding
ENSG00000065361	ERBB3	0.868624	4.27562e-07	protein_coding
ENSG00000134247	PTGFRN	1.08089	6.28967e-07	protein_coding
ENSG00000110002	VWA5A	0.546485	6.43896e-07	protein_coding
ENSG00000153936	HS2ST1	0.507394	6.43896e-07	protein_coding
ENSG00000171097	CCBL1	0.632358	6.43896e-07	protein_coding
ENSG00000204396	VWA7	1.60465	6.86551e-07	protein_coding
ENSG00000171208	NETO2	-1.25232	8.81083e-07	protein_coding
ENSG00000057657	PRDM1	0.835771	1.2898e-06	protein_coding
ENSG00000077782	FGFR1	0.670506	1.29991e-06	protein_coding
ENSG00000164050	PLXNB1	1.40332	1.86992e-06	protein_coding
ENSG00000111254	AKAP3	0.789609	2.30339e-06	protein_coding
ENSG00000135423	GLS2	1.42785	3.14668e-06	protein_coding
ENSG00000157077	ZFYVE9	0.630745	4.33879e-06	protein_coding
ENSG00000173334	TRIB1	0.725107	5.42177e-06	protein_coding
ENSG00000117586	TNFSF4	1.21781	6.93853e-06	protein_coding
ENSG00000175938	ORAI3	0.646607	7.07951e-06	protein_coding
ENSG00000135679	MDM2	0.587636	8.68836e-06	protein_coding
ENSG00000181104	F2R	1.01962	8.68836e-06	protein_coding
ENSG00000101400	SNTA1	0.671982	8.78063e-06	protein_coding
ENSG00000162843	WDR64	1.10234	9.02278e-06	protein_coding
ENSG00000178607	ERN1	-0.494643	9.02278e-06	protein_coding
ENSG00000185088	RPS27L	0.464283	9.02278e-06	protein_coding
ENSG00000120889	TNFRSF10B	0.511369	1.00701e-05	protein_coding
ENSG00000197852	FAM212B	0.730427	1.06225e-05	protein_coding
ENSG00000115607	IL18RAP	0.842787	1.30454e-05	protein_coding
ENSG00000269343	ZNF587B	-0.557204	1.43126e-05	protein_coding
ENSG00000060558	GNA15	0.860551	1.49554e-05	protein_coding
ENSG00000026103	FAS	0.54071	1.53355e-05	protein_coding
ENSG00000214189	ZNF788	0.949189	2.15975e-05	protein_coding
ENSG00000224470	ATXN1L	-0.453146	2.31829e-05	protein_coding
ENSG00000136295	TTYH3	0.554848	2.38254e-05	protein_coding
ENSG00000273749	CYFIP1	0.563097	2.39161e-05	protein_coding
ENSG00000170836	PPM1D	0.475255	2.4436e-05	protein_coding
ENSG00000100439	ABHD4	0.514101	2.52399e-05	protein_coding
ENSG00000131080	EDA2R	0.577108	2.76915e-05	protein_coding
ENSG00000272325	NUDT3	-0.48811	2.85335e-05	protein_coding
ENSG00000186834	HEXIM1	-0.535524	3.25076e-05	protein_coding
ENSG00000092096	SLC22A17	0.883562	3.4614e-05	protein_coding
ENSG00000185432	METTL7A	0.830979	3.62173e-05	protein_coding
ENSG00000143801	PSEN2	0.633248	3.9465e-05	protein_coding
ENSG00000196866	HIST1H2AD	-0.444418	3.94918e-05	protein_coding
ENSG00000134574	DDB2	0.498339	4.17941e-05	protein_coding
ENSG00000108852	MPP2	1.58303	4.89157e-05	protein_coding
ENSG00000167904	TMEM68	0.426688	4.93864e-05	protein_coding
ENSG00000132646	PCNA	0.441098	5.00806e-05	protein_coding
ENSG00000119471	HSDL2	0.376778	5.43453e-05	protein_coding
ENSG00000277161	PIGW	-0.437851	5.89909e-05	protein_coding
ENSG00000100285	NEFH	-1.26873	5.9883e-05	protein_coding
ENSG00000122694	GLIPR2	0.647775	6.32905e-05	protein_coding
ENSG00000052749	RRP12	-0.468209	6.8152e-05	protein_coding
ENSG00000160447	PKN3	1.00461	6.93618e-05	protein_coding
ENSG00000010278	CD9	0.88932	8.66893e-05	protein_coding
ENSG00000163071	SPATA18	1.56354	8.66893e-05	protein_coding
ENSG00000143344	RGL1	0.623107	0.000116022	protein_coding
ENSG00000168734	PKIG	-0.819229	0.00012328	protein_coding
ENSG00000167695	FAM57A	0.82009	0.000151161	protein_coding
ENSG00000127952	STYXL1	0.400258	0.000152254	protein_coding
ENSG00000196562	SULF2	2.29913	0.000208812	protein_coding
ENSG00000054148	PHPT1	0.514065	0.000210078	protein_coding
ENSG00000054523	KIF1B	0.468907	0.000222267	protein_coding
ENSG00000138722	MMRN1	1.02599	0.000224725	protein_coding
ENSG00000145649	GZMA	1.09687	0.000228287	protein_coding
ENSG00000071246	VASH1	0.661209	0.000230941	protein_coding
ENSG00000198400	NTRK1	1.05689	0.000250867	protein_coding
ENSG00000078237	C12orf5	0.487441	0.000277751	protein_coding
ENSG00000105327	BBC3	0.551459	0.000285676	protein_coding
ENSG00000155366	RHOC	0.579509	0.000290017	protein_coding
ENSG00000134072	CAMK1	0.781548	0.000301439	protein_coding
ENSG00000105559	PLEKHA4	0.70697	0.000301661	protein_coding
ENSG00000124145	SDC4	0.999839	0.000301661	protein_coding
ENSG00000196141	SPATS2L	0.624481	0.000301661	protein_coding
ENSG00000101546	RBFA	-0.476793	0.000319745	protein_coding
ENSG00000047230	CTPS2	0.54027	0.000324118	protein_coding
ENSG00000011638	TMEM159	0.514086	0.000339445	protein_coding
ENSG00000154263	ABCA10	0.799733	0.000417807	protein_coding
ENSG00000160683	CXCR5	1.052	0.000423474	protein_coding
ENSG00000120256	LRP11	0.684006	0.000467918	protein_coding
ENSG00000197879	MYO1C	0.451758	0.000504764	protein_coding
ENSG00000005243	COPZ2	0.971874	0.000518919	protein_coding
ENSG00000158321	AUTS2	-1.11061	0.000551682	protein_coding
ENSG00000148057	IDNK	0.470205	0.000552508	protein_coding
ENSG00000165185	KIAA1958	0.527593	0.000558069	protein_coding
ENSG00000161921	CXCL16	1.01843	0.000565115	protein_coding
ENSG00000204161	C10orf128	-0.734407	0.000598233	protein_coding
ENSG00000161533	ACOX1	0.337941	0.000627035	protein_coding
ENSG00000213719	CLIC1	0.41605	0.000627035	protein_coding
ENSG00000108352	RAPGEFL1	0.884083	0.000628004	protein_coding
ENSG00000164400	CSF2	-1.71844	0.000628004	protein_coding
ENSG00000131634	TMEM204	-0.49145	0.000664741	protein_coding
ENSG00000120306	CYSTM1	0.461648	0.000665543	protein_coding
ENSG00000171067	C11orf24	0.514292	0.00069853	protein_coding
ENSG00000081181	ARG2	-0.812039	0.000739856	protein_coding
ENSG00000132879	FBXO44	0.452589	0.000764942	protein_coding
ENSG00000115129	TP53I3	1.02781	0.000770355	protein_coding
ENSG00000197965	MPZL1	0.497342	0.000778299	protein_coding
ENSG00000180694	TMEM64	0.515169	0.000823378	protein_coding
ENSG00000152465	NMT2	0.337302	0.000864479	protein_coding
ENSG00000169692	AGPAT2	0.526517	0.000864479	protein_coding
ENSG00000113328	CCNG1	0.472507	0.000870287	protein_coding
ENSG00000105519	CAPS	-0.564198	0.00093021	protein_coding
ENSG00000148450	MSRB2	0.705809	0.00098909	protein_coding
ENSG00000154767	XPC	0.477695	0.00098909	protein_coding
ENSG00000204472	AIF1	-0.756154	0.00100479	protein_coding
ENSG00000143479	DYRK3	-0.796868	0.00105619	protein_coding
ENSG00000173451	THAP2	0.465009	0.00105619	protein_coding
ENSG00000102265	TIMP1	0.572858	0.00111803	protein_coding
ENSG00000135925	WNT10A	1.35648	0.00111803	protein_coding
ENSG00000107954	NEURL1	-1.05879	0.00114374	protein_coding
ENSG00000167554	ZNF610	1.00478	0.00114935	protein_coding
ENSG00000150756	FAM173B	0.445481	0.00116361	protein_coding
ENSG00000136997	MYC	-0.497417	0.00118939	protein_coding
ENSG00000138119	MYOF	-1.68404	0.00119305	protein_coding
ENSG00000173715	C11orf80	0.51237	0.00120524	protein_coding
ENSG00000118257	NRP2	-0.550037	0.00123393	protein_coding
ENSG00000148053	NTRK2	-1.82895	0.00123393	protein_coding
ENSG00000163053	SLC16A14	2.36466	0.00123393	protein_coding
ENSG00000103196	CRISPLD2	-0.763815	0.00124561	protein_coding
ENSG00000132170	PPARG	-3.22558	0.00132539	protein_coding
ENSG00000172456	FGGY	0.517262	0.00132539	protein_coding
ENSG00000151116	UEVLD	0.395875	0.00133193	protein_coding
ENSG00000171467	ZNF318	0.389257	0.00136364	protein_coding
ENSG00000040199	PHLPP2	0.402418	0.00139193	protein_coding
ENSG00000188177	ZC3H6	0.366596	0.00139193	protein_coding
ENSG00000108106	UBE2S	-0.487249	0.00141212	protein_coding
ENSG00000186951	PPARA	0.380142	0.00143448	protein_coding
ENSG00000198910	L1CAM	0.598715	0.0015667	protein_coding
ENSG00000213722	DDAH2	0.69467	0.0015667	protein_coding
ENSG00000134070	IRAK2	0.484578	0.00161823	protein_coding
ENSG00000148840	PPRC1	-0.354596	0.00161823	protein_coding
ENSG00000100983	GSS	0.339765	0.00161866	protein_coding
ENSG00000174514	MFSD4	0.619928	0.00161866	protein_coding
ENSG00000187475	HIST1H1T	-2.3801	0.00164239	protein_coding
ENSG00000168785	TSPAN5	0.409696	0.00165612	protein_coding
ENSG00000105447	GRWD1	-0.428012	0.00166508	protein_coding
ENSG00000244509	APOBEC3C	0.365568	0.00166508	protein_coding
ENSG00000165029	ABCA1	3.37685	0.00166635	protein_coding
ENSG00000240038	AMY2B	0.619387	0.00166635	protein_coding
ENSG00000277075	HIST1H2AE	-0.372894	0.00175133	protein_coding
ENSG00000102897	LYRM1	0.434056	0.00179258	protein_coding
ENSG00000169194	IL13	-2.52744	0.00179258	protein_coding
ENSG00000198933	TBKBP1	0.563013	0.00179258	protein_coding
ENSG00000163389	POGLUT1	-0.487565	0.00185221	protein_coding
ENSG00000164742	ADCY1	-3.25454	0.00185221	protein_coding
ENSG00000157483	MYO1E	0.621731	0.00188796	protein_coding
ENSG00000165886	UBTD1	0.764183	0.00189345	protein_coding
ENSG00000130518	KIAA1683	-0.825831	0.00190021	protein_coding
ENSG00000070526	ST6GALNAC1	-0.757187	0.00203489	protein_coding
ENSG00000120656	TAF12	0.365185	0.00205991	protein_coding
ENSG00000102471	NDFIP2	0.617742	0.0021193	protein_coding
ENSG00000124570	SERPINB6	0.526985	0.0021193	protein_coding
ENSG00000153982	GDPD1	0.69648	0.0021193	protein_coding
ENSG00000137842	TMEM62	0.547591	0.0022127	protein_coding
ENSG00000095209	TMEM38B	0.361783	0.00235141	protein_coding
ENSG00000107815	C10orf2	-0.440571	0.00235141	protein_coding
ENSG00000125388	GRK4	0.54892	0.00237117	protein_coding
ENSG00000137831	UACA	1.38154	0.00243993	protein_coding
ENSG00000134765	DSC1	-1.25941	0.00244618	protein_coding
ENSG00000177674	AGTRAP	0.484563	0.00244618	protein_coding
ENSG00000048162	NOP16	-0.46963	0.00252477	protein_coding
ENSG00000010318	PHF7	0.439973	0.00259203	protein_coding
ENSG00000116663	FBXO6	0.534431	0.00259203	protein_coding
ENSG00000146834	MEPCE	-0.444263	0.00267982	protein_coding
ENSG00000161547	SRSF2	-0.324571	0.00268174	protein_coding
ENSG00000104907	TRMT1	-0.36772	0.00269773	protein_coding
ENSG00000136720	HS6ST1	0.387858	0.00270663	protein_coding
ENSG00000101003	GINS1	0.577789	0.00281632	protein_coding
ENSG00000111796	KLRB1	-0.733223	0.00281632	protein_coding
ENSG00000196981	WDR5B	-0.371525	0.00281632	protein_coding
ENSG00000177076	ACER2	0.536518	0.00293413	protein_coding
ENSG00000180263	FGD6	0.903905	0.00295103	protein_coding
ENSG00000086015	MAST2	0.4834	0.00302631	protein_coding
ENSG00000198919	DZIP3	0.434589	0.00303873	protein_coding
ENSG00000135931	ARMC9	-1.79103	0.0030514	protein_coding
ENSG00000115641	FHL2	0.850452	0.00322321	protein_coding
ENSG00000146904	EPHA1	-1.09958	0.00330626	protein_coding
ENSG00000111666	CHPT1	0.527084	0.00333042	protein_coding
ENSG00000119139	TJP2	0.435074	0.00333042	protein_coding
ENSG00000124067	SLC12A4	0.378464	0.00333042	protein_coding
ENSG00000128394	APOBEC3F	0.541248	0.00333042	protein_coding
ENSG00000137166	FOXP4	0.988575	0.00333042	protein_coding
ENSG00000163806	SPDYA	-0.703691	0.00333042	protein_coding
ENSG00000204866	IGFL2	-4.85335	0.00345112	protein_coding
ENSG00000167306	MYO5B	1.37842	0.00356926	protein_coding
ENSG00000035720	STAP1	0.683219	0.00361369	protein_coding
ENSG00000120278	PLEKHG1	0.980617	0.00361369	protein_coding
ENSG00000128524	ATP6V1F	0.308638	0.00364495	protein_coding
ENSG00000165424	ZCCHC24	0.828204	0.00365964	protein_coding
ENSG00000006756	ARSD	0.466823	0.00367445	protein_coding
ENSG00000145777	TSLP	1.26843	0.00367445	protein_coding
ENSG00000172794	RAB37	0.402849	0.00367445	protein_coding
ENSG00000198734	F5	0.684124	0.00367445	protein_coding
ENSG00000163923	RPL39L	0.799455	0.00368312	protein_coding
ENSG00000275464	CH507-9B2.5	-0.55363	0.00370304	protein_coding
ENSG00000257315	ZBED6	-0.34492	0.00379381	protein_coding
ENSG00000132274	TRIM22	0.333665	0.00389605	protein_coding
ENSG00000171462	DLK2	1.67539	0.00389605	protein_coding
ENSG00000188157	AGRN	0.719729	0.00390553	protein_coding
ENSG00000135596	MICAL1	0.321062	0.00403865	protein_coding
ENSG00000187860	CCDC157	-0.719267	0.00403865	protein_coding
ENSG00000171298	GAA	0.367014	0.00403891	protein_coding
ENSG00000113739	STC2	-0.973949	0.00410418	protein_coding
ENSG00000162775	RBM15	-0.30266	0.00413813	protein_coding
ENSG00000085719	CPNE3	0.30608	0.00414745	protein_coding
ENSG00000170917	NUDT6	0.576614	0.00430356	protein_coding
ENSG00000065485	PDIA5	-0.548659	0.00441375	protein_coding
ENSG00000174010	KLHL15	-0.385273	0.00441375	protein_coding
ENSG00000176393	RNPEP	0.316499	0.00447844	protein_coding
ENSG00000107968	MAP3K8	0.551663	0.00461819	protein_coding
ENSG00000198816	ZNF358	0.528607	0.00461819	protein_coding
ENSG00000213563	C8orf82	-0.372484	0.00468433	protein_coding
ENSG00000111845	PAK1IP1	-0.337403	0.00481512	protein_coding
ENSG00000083290	ULK2	0.520315	0.00505145	protein_coding
ENSG00000100628	ASB2	0.525201	0.00507423	protein_coding
ENSG00000140678	ITGAX	0.997311	0.0050944	protein_coding
ENSG00000169047	IRS1	0.48452	0.00515467	protein_coding
ENSG00000155265	GOLGA7B	-0.592341	0.00515844	protein_coding
ENSG00000174928	C3orf33	0.516562	0.00528501	protein_coding
ENSG00000214706	IFRD2	-0.317243	0.00532404	protein_coding
ENSG00000149577	SIDT2	0.356562	0.00566683	protein_coding
ENSG00000079257	LXN	0.401193	0.0056724	protein_coding
ENSG00000143365	RORC	-1.03649	0.0056724	protein_coding
ENSG00000145284	SCD5	1.62061	0.0056724	protein_coding
ENSG00000178852	EFCAB13	0.50875	0.00577015	protein_coding
ENSG00000111684	LPCAT3	0.382681	0.00578467	protein_coding
ENSG00000105204	DYRK1B	-0.474288	0.00578635	protein_coding
ENSG00000185924	RTN4RL1	0.706478	0.00606282	protein_coding
ENSG00000090447	TFAP4	-0.428109	0.00610507	protein_coding
ENSG00000126351	THRA	0.560448	0.00610507	protein_coding
ENSG00000273802	HIST1H2BG	-0.342706	0.00610507	protein_coding
ENSG00000141198	TOM1L1	-3.45935	0.00619624	protein_coding
ENSG00000171444	MCC	0.865863	0.00628312	protein_coding
ENSG00000164048	ZNF589	-0.342135	0.00647819	protein_coding
ENSG00000155093	PTPRN2	0.874515	0.006762	protein_coding
ENSG00000165410	CFL2	0.662257	0.00680434	protein_coding
ENSG00000176485	PLA2G16	0.957456	0.00681196	protein_coding
ENSG00000196793	ZNF239	-1.13556	0.00686463	protein_coding
ENSG00000241343	RPL36A	-0.506147	0.00695931	protein_coding
ENSG00000182224	CYB5D1	-0.594104	0.00709775	protein_coding
ENSG00000163584	RPL22L1	-0.369138	0.00712836	protein_coding
ENSG00000134030	CTIF	0.847055	0.00718478	protein_coding
ENSG00000115758	ODC1	-0.319555	0.00722287	protein_coding
ENSG00000167470	MIDN	-0.411647	0.00722287	protein_coding
ENSG00000196218	RYR1	0.910405	0.00722287	protein_coding
ENSG00000164674	SYTL3	0.599086	0.00751073	protein_coding
ENSG00000189050	RNFT1	0.363463	0.00770681	protein_coding
ENSG00000084207	GSTP1	0.364869	0.00778212	protein_coding
ENSG00000169429	CXCL8	-2.70517	0.00781898	protein_coding
ENSG00000184270	HIST2H2AB	-0.395472	0.00781898	protein_coding
ENSG00000109501	WFS1	0.622815	0.00785341	protein_coding
ENSG00000119280	C1orf198	0.605199	0.007949	protein_coding
ENSG00000166228	PCBD1	0.524625	0.00796344	protein_coding
ENSG00000168807	SNTB2	0.389445	0.0081779	protein_coding
ENSG00000127526	SLC35E1	0.308644	0.00827979	protein_coding
ENSG00000114942	EEF1B2	-0.388218	0.0083687	protein_coding
ENSG00000104356	POP1	-0.413371	0.00849501	protein_coding
ENSG00000132768	DPH2	-0.335139	0.00849501	protein_coding
ENSG00000166669	ATF7IP2	0.303445	0.00849501	protein_coding
ENSG00000172465	TCEAL1	0.487395	0.00849501	protein_coding
ENSG00000166262	FAM227B	0.462625	0.00868127	protein_coding
ENSG00000143067	ZNF697	-1.6412	0.00876732	protein_coding
ENSG00000108256	NUFIP2	-0.332218	0.00902819	protein_coding
ENSG00000176124	DLEU1	-0.341254	0.00903461	protein_coding
ENSG00000120800	UTP20	-0.304268	0.00913455	protein_coding
ENSG00000137965	IFI44	0.702443	0.00922897	protein_coding
ENSG00000181873	IBA57	-0.369374	0.00922897	protein_coding
ENSG00000198393	ZNF26	-0.345394	0.00930861	protein_coding
ENSG00000128604	IRF5	0.630632	0.00940509	protein_coding
ENSG00000140043	PTGR2	0.663224	0.00940925	protein_coding
ENSG00000197497	ZNF665	0.654504	0.00940925	protein_coding
ENSG00000132359	RAP1GAP2	0.510805	0.0095232	protein_coding
ENSG00000176714	CCDC121	-0.772466	0.00952547	protein_coding
ENSG00000102804	TSC22D1	0.368151	0.00953803	protein_coding
ENSG00000165175	MID1IP1	-0.315321	0.0095887	protein_coding
ENSG00000115183	TANC1	1.18351	0.00971656	protein_coding
ENSG00000110756	HPS5	0.313763	0.00980639	protein_coding
ENSG00000162073	PAQR4	0.387011	0.00983595	protein_coding
ENSG00000179988	PSTK	-0.470956	0.00983595	protein_coding
ENSG00000254986	DPP3	-0.31714	0.00983595	protein_coding
ENSG00000164976	KIAA1161	-0.831053	0.00988403	protein_coding
ENSG00000116560	SFPQ	-0.2786	0.0100012	protein_coding
ENSG00000126803	HSPA2	-0.691779	0.0100012	protein_coding
ENSG00000163811	WDR43	-0.268325	0.0100012	protein_coding
ENSG00000105246	EBI3	-1.35496	0.0100814	protein_coding
ENSG00000161179	YDJC	-0.390385	0.0102792	protein_coding
ENSG00000128791	TWSG1	0.416663	0.0102956	protein_coding
ENSG00000146376	ARHGAP18	0.4302	0.0102956	protein_coding
ENSG00000166398	KIAA0355	0.330337	0.0102956	protein_coding
ENSG00000128342	LIF	0.655942	0.0104051	protein_coding
ENSG00000126458	RRAS	0.425273	0.010531	protein_coding
ENSG00000197959	DNM3	0.608847	0.010604	protein_coding
ENSG00000163599	CTLA4	0.454994	0.0108595	protein_coding
ENSG00000173530	TNFRSF10D	0.75971	0.0109299	protein_coding
ENSG00000114439	BBX	0.341104	0.0109612	protein_coding
ENSG00000064115	TM7SF3	0.378058	0.0110402	protein_coding
ENSG00000163110	PDLIM5	0.338344	0.0110402	protein_coding
ENSG00000160226	C21orf2	-0.502349	0.0113111	protein_coding
ENSG00000108561	C1QBP	-0.312278	0.0114712	protein_coding
ENSG00000109684	CLNK	2.13977	0.0115083	protein_coding
ENSG00000163590	PPM1L	0.415176	0.0115183	protein_coding
ENSG00000102317	RBM3	-0.375796	0.0115223	protein_coding
ENSG00000105849	TWISTNB	-0.30725	0.0115223	protein_coding
ENSG00000105982	RNF32	0.646883	0.0115223	protein_coding
ENSG00000158373	HIST1H2BD	-0.355803	0.0115596	protein_coding
ENSG00000148832	PAOX	0.573846	0.0118271	protein_coding
ENSG00000078081	LAMP3	0.891043	0.0121017	protein_coding
ENSG00000167535	CACNB3	0.698458	0.0121596	protein_coding
ENSG00000134202	GSTM3	0.517742	0.0123899	protein_coding
ENSG00000077713	SLC25A43	0.375444	0.0125331	protein_coding
ENSG00000125510	OPRL1	0.741932	0.0125331	protein_coding
ENSG00000188483	IER5L	-0.719744	0.0125996	protein_coding
ENSG00000186994	KANK3	0.648619	0.0127588	protein_coding
ENSG00000185745	IFIT1	1.07403	0.0128142	protein_coding
ENSG00000127423	AUNIP	-1.08086	0.0129023	protein_coding
ENSG00000050405	LIMA1	0.551725	0.0129035	protein_coding
ENSG00000137070	IL11RA	-0.361353	0.0129035	protein_coding
ENSG00000177875	CCDC184	-0.795455	0.0129035	protein_coding
ENSG00000179104	TMTC2	0.465367	0.0129035	protein_coding
ENSG00000196547	MAN2A2	0.329211	0.0129086	protein_coding
ENSG00000163382	APOA1BP	0.289434	0.0131039	protein_coding
ENSG00000178814	OPLAH	0.981545	0.0131176	protein_coding
ENSG00000151148	UBE3B	0.307148	0.0132411	protein_coding
ENSG00000099999	RNF215	0.661372	0.0132822	protein_coding
ENSG00000154537	FAM27C	1.14035	0.0132822	protein_coding
ENSG00000160888	IER2	-0.428924	0.0132822	protein_coding
ENSG00000273559	CWC25	-0.290266	0.0133231	protein_coding
ENSG00000155974	GRIP1	1.00451	0.0133595	protein_coding
ENSG00000198563	DDX39B	-0.392533	0.0133671	protein_coding
ENSG00000069812	HES2	1.89057	0.013412	protein_coding
ENSG00000100664	EIF5	-0.376813	0.013412	protein_coding
ENSG00000120254	MTHFD1L	-0.270004	0.013412	protein_coding
ENSG00000124942	AHNAK	0.3598	0.013412	protein_coding
ENSG00000179598	PLD6	-0.346256	0.013412	protein_coding
ENSG00000105676	ARMC6	-0.307596	0.0134876	protein_coding
ENSG00000204217	BMPR2	0.393758	0.0134876	protein_coding
ENSG00000185880	TRIM69	0.303304	0.0137523	protein_coding
ENSG00000114646	CSPG5	-1.32959	0.0137671	protein_coding
ENSG00000196787	HIST1H2AG	-0.341685	0.0138343	protein_coding
ENSG00000174444	RPL4	-0.347238	0.0140269	protein_coding
ENSG00000163683	SMIM14	0.360373	0.0140445	protein_coding
ENSG00000163517	HDAC11	0.609847	0.014185	protein_coding
ENSG00000165409	TSHR	0.876756	0.014185	protein_coding
ENSG00000267757	C19orf83	0.485386	0.0142286	protein_coding
ENSG00000138172	CALHM2	0.491537	0.0144119	protein_coding
ENSG00000152104	PTPN14	0.817916	0.0144119	protein_coding
ENSG00000234616	JRK	-0.30071	0.0144119	protein_coding
ENSG00000096384	HSP90AB1	-0.276102	0.0144855	protein_coding
ENSG00000179152	TCAIM	0.316544	0.0144896	protein_coding
ENSG00000138380	CARF	0.315588	0.0145489	protein_coding
ENSG00000140650	PMM2	-0.334649	0.0145489	protein_coding
ENSG00000143554	SLC27A3	0.566741	0.0145489	protein_coding
ENSG00000171793	CTPS1	-0.307414	0.0145489	protein_coding
ENSG00000171914	TLN2	0.907289	0.0145489	protein_coding
ENSG00000204149	AGAP6	-0.645044	0.0145489	protein_coding
ENSG00000126749	EMG1	-0.378779	0.0146034	protein_coding
ENSG00000133466	C1QTNF6	0.751051	0.0146034	protein_coding
ENSG00000100350	FOXRED2	-0.527857	0.0147173	protein_coding
ENSG00000123975	CKS2	-0.500354	0.0147176	protein_coding
ENSG00000174175	SELP	0.699016	0.0147176	protein_coding
ENSG00000177666	PNPLA2	-0.291683	0.0147176	protein_coding
ENSG00000204947	ZNF425	0.69211	0.0147176	protein_coding
ENSG00000152778	IFIT5	0.621864	0.0148478	protein_coding
ENSG00000167196	FBXO22	0.319914	0.0149783	protein_coding
ENSG00000107719	PALD1	1.54089	0.0150073	protein_coding
ENSG00000107937	GTPBP4	-0.298527	0.0150073	protein_coding
ENSG00000204381	LAYN	0.922819	0.0150073	protein_coding
ENSG00000084234	APLP2	0.336055	0.0154158	protein_coding
ENSG00000134716	CYP2J2	-0.553272	0.0154158	protein_coding
ENSG00000138448	ITGAV	0.316396	0.0154158	protein_coding
ENSG00000183570	PCBP3	0.812938	0.0154158	protein_coding
ENSG00000131669	NINJ1	0.420487	0.0154967	protein_coding
ENSG00000183010	PYCR1	-0.376371	0.0157693	protein_coding
ENSG00000054793	ATP9A	-2.79497	0.0160389	protein_coding
ENSG00000119922	IFIT2	1.36218	0.0160389	protein_coding
ENSG00000133065	SLC41A1	0.33271	0.0160389	protein_coding
ENSG00000136161	RCBTB2	0.593909	0.0160389	protein_coding
ENSG00000042286	AIFM2	0.600654	0.0161273	protein_coding
ENSG00000116815	CD58	0.423086	0.016535	protein_coding
ENSG00000165169	DYNLT3	0.278962	0.016535	protein_coding
ENSG00000087088	BAX	0.337956	0.0166302	protein_coding
ENSG00000130363	RSPH3	0.513806	0.0167087	protein_coding
ENSG00000149527	PLCH2	0.620069	0.0167087	protein_coding
ENSG00000160219	GAB3	0.468848	0.0167609	protein_coding
ENSG00000086730	LAT2	0.644859	0.0168688	protein_coding
ENSG00000164105	SAP30	0.370237	0.0168688	protein_coding
ENSG00000162650	ATXN7L2	-0.399378	0.0168908	protein_coding
ENSG00000134198	TSPAN2	0.929521	0.017037	protein_coding
ENSG00000173548	SNX33	0.536223	0.017037	protein_coding
ENSG00000110090	CPT1A	0.46673	0.017225	protein_coding
ENSG00000116260	QSOX1	0.288454	0.0172485	protein_coding
ENSG00000176994	SMCR8	-0.272964	0.0172891	protein_coding
ENSG00000197603	C5orf42	0.367674	0.0172935	protein_coding
ENSG00000083444	PLOD1	0.414306	0.0175246	protein_coding
ENSG00000143333	RGS16	0.819705	0.0175361	protein_coding
ENSG00000143079	CTTNBP2NL	2.20311	0.0177535	protein_coding
ENSG00000117691	NENF	0.309782	0.0178871	protein_coding
ENSG00000169083	AR	-0.538943	0.0179592	protein_coding
ENSG00000167703	SLC43A2	0.722678	0.0179969	protein_coding
ENSG00000090097	PCBP4	0.332811	0.0180289	protein_coding
ENSG00000136816	TOR1B	0.282248	0.0180293	protein_coding
ENSG00000153443	UBALD1	-0.497191	0.0183125	protein_coding
ENSG00000150760	DOCK1	-4.40318	0.0183125	protein_coding
ENSG00000115350	POLE4	-0.378474	0.0183852	protein_coding
ENSG00000182534	MXRA7	0.457202	0.0185275	protein_coding
ENSG00000013619	MAMLD1	0.987006	0.0186419	protein_coding
ENSG00000148411	NACC2	0.363999	0.0187236	protein_coding
ENSG00000041988	THAP3	0.413693	0.0187395	protein_coding
ENSG00000171490	RSL1D1	-0.280178	0.0187439	protein_coding
ENSG00000125726	CD70	0.557016	0.0188401	protein_coding
ENSG00000152795	HNRNPDL	-0.292301	0.018916	protein_coding
ENSG00000067208	EVI5	0.587689	0.0189649	protein_coding
ENSG00000007312	CD79B	0.310551	0.0194788	protein_coding
ENSG00000090376	IRAK3	0.945942	0.0197274	protein_coding
ENSG00000137959	IFI44L	0.971328	0.0198688	protein_coding
ENSG00000150687	PRSS23	-1.67633	0.0199891	protein_coding
ENSG00000090661	CERS4	0.294598	0.0199917	protein_coding
ENSG00000204388	HSPA1B	-0.48218	0.0199917	protein_coding
ENSG00000164211	STARD4	0.368236	0.0202915	protein_coding
ENSG00000212747	FAM127C	3.16219	0.0204124	protein_coding
ENSG00000078900	TP73	-1.48647	0.020485	protein_coding
ENSG00000180644	PRF1	0.348798	0.0205191	protein_coding
ENSG00000278535	DHRS11	0.479053	0.0205191	protein_coding
ENSG00000106211	HSPB1	0.439659	0.0205911	protein_coding
ENSG00000175274	TP53I11	1.57423	0.0205965	protein_coding
ENSG00000065621	GSTO2	0.640621	0.0206131	protein_coding
ENSG00000101160	CTSZ	0.287956	0.0208118	protein_coding
ENSG00000080493	SLC4A4	0.458143	0.0214827	protein_coding
ENSG00000196152	ZNF79	0.360533	0.0214827	protein_coding
ENSG00000146540	C7orf50	0.31798	0.0220522	protein_coding
ENSG00000058668	ATP2B4	0.344174	0.0220755	protein_coding
ENSG00000160703	NLRX1	0.384883	0.0220755	protein_coding
ENSG00000168395	ING5	-0.351324	0.0220755	protein_coding
ENSG00000111678	C12orf57	0.373574	0.0229771	protein_coding
ENSG00000080546	SESN1	0.477369	0.0231248	protein_coding
ENSG00000103257	SLC7A5	-0.273201	0.0231666	protein_coding
ENSG00000105137	SYDE1	-4.26715	0.0234793	protein_coding
ENSG00000049192	ADAMTS6	0.548261	0.0240639	protein_coding
ENSG00000197619	ZNF615	0.300082	0.0240639	protein_coding
ENSG00000167992	VWCE	0.928862	0.024234	protein_coding
ENSG00000101265	RASSF2	0.335231	0.0247201	protein_coding
ENSG00000135414	GDF11	0.3606	0.0247201	protein_coding
ENSG00000136867	SLC31A2	0.493087	0.024878	protein_coding
ENSG00000130005	GAMT	0.303345	0.0249153	protein_coding
ENSG00000051108	HERPUD1	-0.298998	0.0249913	protein_coding
ENSG00000130244	FAM98C	0.309734	0.025025	protein_coding
ENSG00000104472	CHRAC1	-0.273654	0.0250449	protein_coding
ENSG00000074842	MYDGF	-0.250118	0.0252201	protein_coding
ENSG00000138646	HERC5	0.63669	0.0252201	protein_coding
ENSG00000184178	SCFD2	-0.329285	0.0252201	protein_coding
ENSG00000071575	TRIB2	-0.484438	0.0254154	protein_coding
ENSG00000177301	KCNA2	0.831133	0.0254154	protein_coding
ENSG00000106803	SEC61B	-0.257498	0.0255555	protein_coding
ENSG00000204256	BRD2	-0.341928	0.0255555	protein_coding
ENSG00000143324	XPR1	0.294993	0.0255877	protein_coding
ENSG00000159423	ALDH4A1	0.579282	0.0258289	protein_coding
ENSG00000158887	MPZ	0.728303	0.0261074	protein_coding
ENSG00000185189	NRBP2	0.490466	0.0261239	protein_coding
ENSG00000239713	APOBEC3G	0.259956	0.0262676	protein_coding
ENSG00000179630	LACC1	0.573785	0.0263142	protein_coding
ENSG00000161714	PLCD3	0.873081	0.026482	protein_coding
ENSG00000172687	ZNF738	0.391257	0.026482	protein_coding
ENSG00000168152	THAP9	-0.340986	0.0265404	protein_coding
ENSG00000196914	ARHGEF12	0.732115	0.0265404	protein_coding
ENSG00000198342	ZNF442	0.560304	0.0265404	protein_coding
ENSG00000134470	IL15RA	0.299549	0.0269812	protein_coding
ENSG00000223865	HLA-DPB1	0.612219	0.0275058	protein_coding
ENSG00000164542	KIAA0895	-0.470997	0.0276234	protein_coding
ENSG00000197409	HIST1H3D	-0.288602	0.0276621	protein_coding
ENSG00000117280	RAB29	0.244863	0.0277747	protein_coding
ENSG00000141378	PTRH2	-0.295882	0.0277984	protein_coding
ENSG00000125875	TBC1D20	0.249656	0.0278227	protein_coding
ENSG00000124787	RPP40	-0.356959	0.0281637	protein_coding
ENSG00000127528	KLF2	-0.350194	0.0281648	protein_coding
ENSG00000114767	RRP9	-0.287339	0.0281976	protein_coding
ENSG00000009830	POMT2	-0.476265	0.0282963	protein_coding
ENSG00000100027	YPEL1	0.390294	0.0284007	protein_coding
ENSG00000136826	KLF4	-0.59799	0.0284007	protein_coding
ENSG00000160191	PDE9A	0.690359	0.0284007	protein_coding
ENSG00000151327	FAM177A1	0.285878	0.0289267	protein_coding
ENSG00000134698	AGO4	0.315374	0.0289531	protein_coding
ENSG00000134250	NOTCH2	0.317611	0.0291722	protein_coding
ENSG00000198947	DMD	-0.894346	0.0291754	protein_coding
ENSG00000278705	HIST1H4B	-0.363888	0.0291754	protein_coding
ENSG00000105088	OLFM2	0.508858	0.0291835	protein_coding
ENSG00000143891	GALM	0.357285	0.0292315	protein_coding
ENSG00000114013	CD86	-1.44723	0.0293949	protein_coding
ENSG00000138028	CGREF1	-1.11863	0.0294778	protein_coding
ENSG00000256087	ZNF432	-0.30615	0.0295687	protein_coding
ENSG00000103175	WFDC1	-1.07927	0.029642	protein_coding
ENSG00000170855	TRIAP1	0.294323	0.0298912	protein_coding
ENSG00000099822	HCN2	0.652269	0.0300564	protein_coding
ENSG00000123384	LRP1	0.711109	0.0300564	protein_coding
ENSG00000162645	GBP2	0.286684	0.0300564	protein_coding
ENSG00000143367	TUFT1	0.501326	0.0303619	protein_coding
ENSG00000072310	SREBF1	-0.363096	0.0305944	protein_coding
ENSG00000160190	SLC37A1	0.423969	0.0305944	protein_coding
ENSG00000184988	TMEM106A	0.483822	0.0305944	protein_coding
ENSG00000127947	PTPN12	0.344745	0.0307449	protein_coding
ENSG00000161202	DVL3	0.336366	0.0307449	protein_coding
ENSG00000123213	NLN	-0.317515	0.0310548	protein_coding
ENSG00000143061	IGSF3	-1.41011	0.0313093	protein_coding
ENSG00000100612	DHRS7	0.282333	0.0314066	protein_coding
ENSG00000196116	TDRD7	0.304523	0.0314944	protein_coding
ENSG00000256235	SMIM3	0.35181	0.0314944	protein_coding
ENSG00000123358	NR4A1	-0.727574	0.031513	protein_coding
ENSG00000163528	CHCHD4	-0.35769	0.0315362	protein_coding
ENSG00000163564	PYHIN1	0.334642	0.0315362	protein_coding
ENSG00000168282	MGAT2	-0.268635	0.0315362	protein_coding
ENSG00000176531	PHLDB3	0.347548	0.0317206	protein_coding
ENSG00000111674	ENO2	0.327674	0.0318023	protein_coding
ENSG00000167972	ABCA3	0.411773	0.0325658	protein_coding
ENSG00000162433	AK4	0.713288	0.0326984	protein_coding
ENSG00000107560	RAB11FIP2	-0.24349	0.0329476	protein_coding
ENSG00000048392	RRM2B	0.350525	0.0329667	protein_coding
ENSG00000055332	EIF2AK2	0.554935	0.033132	protein_coding
ENSG00000130332	LSM7	-0.294197	0.033132	protein_coding
ENSG00000158769	F11R	0.277272	0.0332052	protein_coding
ENSG00000128272	ATF4	-0.294031	0.0335327	protein_coding
ENSG00000196704	AMZ2	0.28666	0.0337901	protein_coding
ENSG00000037897	METTL1	-0.463207	0.0338317	protein_coding
ENSG00000164134	NAA15	-0.247323	0.0338317	protein_coding
ENSG00000164904	ALDH7A1	1.36335	0.0338317	protein_coding
ENSG00000136527	TRA2B	-0.255579	0.0339901	protein_coding
ENSG00000139531	SUOX	0.501156	0.0339901	protein_coding
ENSG00000152454	ZNF256	-0.344182	0.0339901	protein_coding
ENSG00000255561	FDXACB1	-0.396429	0.0339901	protein_coding
ENSG00000137266	SLC22A23	0.52941	0.0341731	protein_coding
ENSG00000112378	PERP	0.353471	0.0342579	protein_coding
ENSG00000168899	VAMP5	0.29154	0.0344006	protein_coding
ENSG00000185917	SETD4	-0.39339	0.0345988	protein_coding
ENSG00000175048	ZDHHC14	0.403487	0.0347571	protein_coding
ENSG00000134910	STT3A	-0.239021	0.0349199	protein_coding
ENSG00000175279	APITD1	-0.618943	0.0349365	protein_coding
ENSG00000075213	SEMA3A	-0.84009	0.0349743	protein_coding
ENSG00000177045	SIX5	0.877017	0.0351265	protein_coding
ENSG00000181847	TIGIT	0.477663	0.0351265	protein_coding
ENSG00000198125	MB	1.90188	0.0351265	protein_coding
ENSG00000163938	GNL3	-0.322076	0.0353643	protein_coding
ENSG00000168060	NAALADL1	0.367319	0.0353643	protein_coding
ENSG00000013441	CLK1	-0.301515	0.0355833	protein_coding
ENSG00000067533	RRP15	-0.277499	0.0355833	protein_coding
ENSG00000124225	PMEPA1	0.453167	0.0365328	protein_coding
ENSG00000213160	KLHL23	0.415622	0.0365721	protein_coding
ENSG00000166598	HSP90B1	-0.246967	0.036712	protein_coding
ENSG00000156711	MAPK13	0.268557	0.0367676	protein_coding
ENSG00000081913	PHLPP1	0.394016	0.0370601	protein_coding
ENSG00000119673	ACOT2	-0.367385	0.0371406	protein_coding
ENSG00000164304	CAGE1	-0.533606	0.0371406	protein_coding
ENSG00000197961	ZNF121	-0.301248	0.0371406	protein_coding
ENSG00000135148	TRAFD1	0.332555	0.0372715	protein_coding
ENSG00000170017	ALCAM	0.318117	0.0375176	protein_coding
ENSG00000183628	DGCR6	0.485315	0.0375176	protein_coding
ENSG00000136271	DDX56	-0.243474	0.0377163	protein_coding
ENSG00000139998	RAB15	0.515933	0.0389816	protein_coding
ENSG00000154845	PPP4R1	0.25895	0.0392934	protein_coding
ENSG00000217555	CKLF	0.361401	0.0392934	protein_coding
ENSG00000106404	CLDN15	-0.630364	0.0393508	protein_coding
ENSG00000137434	C6orf52	0.833458	0.0396336	protein_coding
ENSG00000103056	SMPD3	0.861011	0.0397103	protein_coding
ENSG00000272602	ZNF595	0.490178	0.0397103	protein_coding
ENSG00000135046	ANXA1	-0.374802	0.0400558	protein_coding
ENSG00000135378	PRRG4	1.03405	0.0400558	protein_coding
ENSG00000137968	SLC44A5	0.360763	0.0400558	protein_coding
ENSG00000159335	PTMS	0.704319	0.0400558	protein_coding
ENSG00000198026	ZNF335	-0.286328	0.0400682	protein_coding
ENSG00000058600	POLR3E	-0.236569	0.0408154	protein_coding
ENSG00000124523	SIRT5	0.328033	0.0410742	protein_coding
ENSG00000011028	MRC2	0.590095	0.0411995	protein_coding
ENSG00000187514	PTMA	-0.23393	0.0412548	protein_coding
ENSG00000012061	ERCC1	-0.274693	0.0412759	protein_coding
ENSG00000166349	RAG1	0.795932	0.0412869	protein_coding
ENSG00000278828	HIST1H3H	-0.265496	0.0412869	protein_coding
ENSG00000029993	HMGB3	0.385481	0.0413678	protein_coding
ENSG00000065717	TLE2	0.668104	0.041398	protein_coding
ENSG00000179388	EGR3	-0.657173	0.041398	protein_coding
ENSG00000197153	HIST1H3J	-0.416595	0.041398	protein_coding
ENSG00000214113	LYRM4	-0.27946	0.041398	protein_coding
ENSG00000006652	IFRD1	-0.298275	0.0416875	protein_coding
ENSG00000171777	RASGRP4	0.981269	0.0418489	protein_coding
ENSG00000106086	PLEKHA8	0.394255	0.0419032	protein_coding
ENSG00000124575	HIST1H1D	-0.3317	0.0419032	protein_coding
ENSG00000140104	C14orf79	-0.610824	0.0421059	protein_coding
ENSG00000204519	ZNF551	-0.265085	0.0421059	protein_coding
ENSG00000104835	SARS2	-0.478373	0.0423346	protein_coding
ENSG00000138758	2011-09-01	0.463357	0.0423346	protein_coding
ENSG00000099377	HSD3B7	0.790488	0.042549	protein_coding
ENSG00000196867	ZFP28	-0.328344	0.0428499	protein_coding
ENSG00000131089	ARHGEF9	0.274786	0.042969	protein_coding
ENSG00000163596	ICA1L	0.559673	0.042969	protein_coding
ENSG00000164512	ANKRD55	-0.389995	0.042969	protein_coding
ENSG00000166503	HDGFRP3	-0.352663	0.042969	protein_coding
ENSG00000054392	HHAT	0.550718	0.043043	protein_coding
ENSG00000198756	COLGALT2	-1.33361	0.043043	protein_coding
ENSG00000182557	SPNS3	0.429869	0.0431886	protein_coding
ENSG00000261236	BOP1	-0.255099	0.0432225	protein_coding
ENSG00000069399	BCL3	0.600806	0.0433769	protein_coding
ENSG00000152229	PSTPIP2	0.474649	0.0437528	protein_coding
ENSG00000160818	GPATCH4	-0.317203	0.0438904	protein_coding
ENSG00000184675	AMER1	-0.298776	0.0438904	protein_coding
ENSG00000116191	RALGPS2	0.369385	0.0442505	protein_coding
ENSG00000135740	SLC9A5	0.758083	0.0442505	protein_coding
ENSG00000142920	AZIN2	0.449384	0.0442505	protein_coding
ENSG00000151773	CCDC122	0.547657	0.0442505	protein_coding
ENSG00000109189	USP46	-0.442065	0.0442627	protein_coding
ENSG00000114745	GORASP1	0.282808	0.0443918	protein_coding
ENSG00000147403	RPL10	-0.290835	0.0443918	protein_coding
ENSG00000136770	DNAJC1	0.24553	0.0446355	protein_coding
ENSG00000066027	PPP2R5A	0.26083	0.0450105	protein_coding
ENSG00000090554	FLT3LG	-0.572865	0.0450105	protein_coding
ENSG00000174327	SLC16A13	0.594621	0.045178	protein_coding
ENSG00000138686	BBS7	0.324495	0.0452608	protein_coding
ENSG00000141013	GAS8	0.542639	0.0452671	protein_coding
ENSG00000177469	PTRF	1.14009	0.0453751	protein_coding
ENSG00000172375	C2CD2L	-0.256443	0.0455546	protein_coding
ENSG00000167721	TSR1	-0.242189	0.0461582	protein_coding
ENSG00000159884	CCDC107	0.274216	0.0462324	protein_coding
ENSG00000096060	FKBP5	0.317119	0.0462349	protein_coding
ENSG00000132334	PTPRE	0.260232	0.0462349	protein_coding
ENSG00000134291	TMEM106C	0.253956	0.0462349	protein_coding
ENSG00000116016	EPAS1	1.05454	0.0464911	protein_coding
ENSG00000136193	SCRN1	0.5492	0.0464911	protein_coding
ENSG00000138835	RGS3	0.35987	0.0464911	protein_coding
ENSG00000162711	NLRP3	0.616929	0.0464911	protein_coding
ENSG00000092199	HNRNPC	0.210151	0.0466922	protein_coding
ENSG00000188313	PLSCR1	0.579902	0.046714	protein_coding
ENSG00000184371	CSF1	0.441151	0.046733	protein_coding
ENSG00000075790	BCAP29	0.300815	0.046871	protein_coding
ENSG00000204392	LSM2	0.241741	0.046871	protein_coding
ENSG00000029363	BCLAF1	-0.244488	0.0469128	protein_coding
ENSG00000070718	AP3M2	-0.34487	0.0469128	protein_coding
ENSG00000165271	NOL6	-0.28398	0.0469415	protein_coding
ENSG00000109321	AREG	-0.525329	0.0469731	protein_coding
ENSG00000125170	DOK4	0.446602	0.0469731	protein_coding
ENSG00000270629	NBPF14	0.387992	0.0469731	protein_coding
ENSG00000138271	GPR87	2.47795	0.0470726	protein_coding
ENSG00000157680	DGKI	-2.04039	0.0470726	protein_coding
ENSG00000184678	HIST2H2BE	-0.356805	0.0472506	protein_coding
ENSG00000012232	EXTL3	0.300947	0.0472712	protein_coding
ENSG00000115884	SDC1	-2.94353	0.0472712	protein_coding
ENSG00000171408	PDE7B	0.710765	0.0472712	protein_coding
ENSG00000152689	RASGRP3	0.394588	0.0473146	protein_coding
ENSG00000197279	ZNF165	-0.445996	0.0473146	protein_coding
ENSG00000013583	HEBP1	0.500768	0.0476889	protein_coding
ENSG00000124383	MPHOSPH10	-0.367409	0.0476889	protein_coding
ENSG00000173960	UBXN2A	0.2486	0.0476889	protein_coding
ENSG00000172296	SPTLC3	0.691527	0.0477072	protein_coding
ENSG00000138604	GLCE	0.321284	0.0481211	protein_coding
ENSG00000088833	NSFL1C	0.230405	0.0486088	protein_coding
ENSG00000089127	OAS1	0.63443	0.0488111	protein_coding
ENSG00000104549	SQLE	-0.346822	0.0488111	protein_coding
ENSG00000012822	CALCOCO1	0.24136	0.0492105	protein_coding
ENSG00000107438	PDLIM1	0.669575	0.0492499	protein_coding
ENSG00000085788	DDHD2	0.249556	0.0498696	protein_coding
ENSG00000128590	DNAJB9	-0.274149	0.0498696	protein_coding
ENSG00000253878	RP11-347C18.3	0.732023	0.00139193	sense_intronic
ENSG00000274929	RP11-165D7.5	0.730496	0.00437022	sense_intronic
ENSG00000228485	GRK5-IT1	-0.789017	0.00577896	sense_intronic
ENSG00000274421	RP11-386J22.3	0.663057	0.0223044	sense_intronic
ENSG00000267074	RP11-1094M14.5	-0.427638	0.0249775	sense_intronic
ENSG00000267702	RP11-53B2.2	0.508113	0.0252713	sense_intronic
ENSG00000278133	RP11-196G11.5	-0.376069	0.0294778	sense_intronic
ENSG00000278784	RP11-468E2.11	-0.498419	0.0476889	sense_intronic
ENSG00000260912	RP11-363E7.4	0.819272	5.00806e-05	sense_overlapping
ENSG00000259994	RP11-305E6.4	-0.794929	0.00447844	sense_overlapping
ENSG00000260336	ENSG00000260336	-0.333305	0.0327224	sense_overlapping
ENSG00000260253	RP4-676L2.1	-1.56365	0.0429354	sense_overlapping
ENSG00000279943	FLJ38576	0.691619	0.0203544	TEC
ENSG00000279407	AC007191.4	-0.872909	0.0204124	TEC
ENSG00000278879	AP000560.3	0.808091	0.0448024	TEC
ENSG00000276597	TRBV11-3	0.518777	0.015423	TR_V_gene
ENSG00000214654	RP11-27I1.4	0.424695	0.0168908	transcribed_processed_pseudogene
ENSG00000214182	PTMAP5	-0.555604	0.0205191	transcribed_processed_pseudogene
ENSG00000240370	U47924.6	0.492491	0.046871	transcribed_processed_pseudogene
ENSG00000223820	CFL1P1	0.918929	4.10051e-05	transcribed_unprocessed_pseudogene
ENSG00000217801	RP11-465B22.3	0.724928	0.0136294	transcribed_unprocessed_pseudogene
ENSG00000231205	ZNF826P	0.438647	0.0228593	transcribed_unprocessed_pseudogene
ENSG00000254667	AP000783.1	0.751198	0.0249913	transcribed_unprocessed_pseudogene
ENSG00000253882	RP11-61L23.2	0.420261	0.0349743	transcribed_unprocessed_pseudogene
ENSG00000235944	ZNF815P	-0.381809	0.042969	transcribed_unprocessed_pseudogene
ENSG00000243323	PTPRVP	0.800017	0.0119859	unitary_pseudogene
ENSG00000159712	ANKRD18CP	0.647739	0.0167909	unprocessed_pseudogene
ENSG00000159860	TCAF2P1	0.450426	0.0473146	unprocessed_pseudogene

## Sheet: B. Bystander
Ensembl_ID	HGNC_Gene_Symbol	logFC	FDR	gene_type
ENSG00000233695	GAS6-AS1	0.98775	2.47e-05	antisense
ENSG00000224699	LAMTOR5-AS1	0.784671	4.2e-05	antisense
ENSG00000241764	AC002467.7	-0.715384	0.000402567	antisense
ENSG00000231064	RP11-263K19.4	1.41663	0.000421478	antisense
ENSG00000278709	RP5-1059L7.1	0.779379	0.00104657	antisense
ENSG00000230082	PRRT3-AS1	0.971106	0.0016926	antisense
ENSG00000260021	RP11-480I12.10	1.28397	0.00212885	antisense
ENSG00000232160	RAP2C-AS1	0.722017	0.00213719	antisense
ENSG00000233930	KRTAP5-AS1	-1.01112	0.00460414	antisense
ENSG00000259891	CTA-204B4.2	0.625824	0.00483965	antisense
ENSG00000272669	RP3-508I15.21	0.869579	0.00516965	antisense
ENSG00000256325	RP11-611O2.1	0.680972	0.00663236	antisense
ENSG00000234694	RP1-92O14.3	0.879991	0.00730877	antisense
ENSG00000266208	CTD-2267D19.3	1.15226	0.0104809	antisense
ENSG00000235423	RP11-282O18.3	0.897281	0.0106556	antisense
ENSG00000271122	RP11-379H18.1	0.367533	0.0107449	antisense
ENSG00000235530	AC087294.2	0.670225	0.0113552	antisense
ENSG00000263316	RP11-530N7.3	1.1016	0.011413	antisense
ENSG00000269194	AC006942.4	1.10265	0.0114464	antisense
ENSG00000255449	RP11-91P24.6	0.642854	0.0151465	antisense
ENSG00000270605	RP5-1092A3.4	0.635363	0.01571	antisense
ENSG00000258655	ARHGAP5-AS1	0.796111	0.0159383	antisense
ENSG00000267275	CTD-2562J15.6	0.706379	0.0171538	antisense
ENSG00000237605	RP11-343H5.6	1.2194	0.0175123	antisense
ENSG00000273320	RP11-22N19.2	0.788972	0.021708	antisense
ENSG00000262160	RP11-96D1.11	-1.45277	0.0230359	antisense
ENSG00000178193	RP4-682C21.5	0.766542	0.0230359	antisense
ENSG00000269821	KCNQ1OT1	0.417379	0.0235465	antisense
ENSG00000262136	CTD-2033A16.3	0.672103	0.0235465	antisense
ENSG00000235078	AC142528.1	0.75735	0.0256381	antisense
ENSG00000246308	RP11-685M7.3	0.680618	0.0299412	antisense
ENSG00000260630	SNAI3-AS1	0.492561	0.0306221	antisense
ENSG00000267493	CIRBP-AS1	0.805572	0.0311511	antisense
ENSG00000260806	RP11-872J21.3	0.934444	0.0313889	antisense
ENSG00000259416	RP11-158M2.5	0.760021	0.031683	antisense
ENSG00000268001	CTC-241F20.3	-0.397026	0.0322338	antisense
ENSG00000261286	RP11-517C16.2	0.878353	0.0332416	antisense
ENSG00000256690	RP11-727F15.9	0.635218	0.0332451	antisense
ENSG00000215022	RP1-257A7.4	0.576655	0.0349826	antisense
ENSG00000260350	RP11-152P23.2	1.16413	0.0349826	antisense
ENSG00000267905	CTD-2616J11.16	1.90784	0.0350543	antisense
ENSG00000232586	KIAA1614-AS1	0.624697	0.0364846	antisense
ENSG00000215067	ALOX12-AS1	0.406388	0.0366636	antisense
ENSG00000232907	DLGAP4-AS1	0.719091	0.0367638	antisense
ENSG00000234290	AC116366.6	0.550835	0.0367827	antisense
ENSG00000268069	RP5-1057I20.4	0.63814	0.0394583	antisense
ENSG00000253408	RP11-231D20.2	0.861105	0.0394603	antisense
ENSG00000258824	CTD-2555O16.2	0.523964	0.0416159	antisense
ENSG00000265100	RP11-147L13.2	0.649489	0.0417047	antisense
ENSG00000273149	RP11-290D2.6	-1.12487	0.0423488	antisense
ENSG00000261488	RP11-757F18.5	0.686523	0.0426075	antisense
ENSG00000271964	RP11-415F23.2	0.470741	0.0433363	antisense
ENSG00000269293	ZSCAN16-AS1	0.350074	0.0435058	antisense
ENSG00000261685	RP11-401P9.4	1.28587	2.98e-07	lincRNA
ENSG00000249859	PVT1	0.578591	3.85e-06	lincRNA
ENSG00000270361	RP11-307C12.13	0.959168	0.00149858	lincRNA
ENSG00000274251	CTC-1337H24.3	0.860453	0.00254174	lincRNA
ENSG00000272374	RP3-329A5.8	1.07356	0.00298401	lincRNA
ENSG00000246526	RP11-539L10.2	-0.671901	0.00312009	lincRNA
ENSG00000234492	RPL34-AS1	0.481826	0.0044787	lincRNA
ENSG00000259758	CASC7	0.435464	0.00476263	lincRNA
ENSG00000186842	LINC00846	1.4557	0.00569388	lincRNA
ENSG00000225218	AP001628.6	0.840843	0.00613397	lincRNA
ENSG00000273295	AP000350.5	0.820301	0.00617954	lincRNA
ENSG00000225793	RP1-234P15.4	0.511868	0.00647106	lincRNA
ENSG00000267519	CTD-3252C9.4	0.972697	0.00820967	lincRNA
ENSG00000248508	SRP14-AS1	0.423918	0.00831575	lincRNA
ENSG00000246145	RRS1-AS1	0.85076	0.00918445	lincRNA
ENSG00000232063	RP11-307E17.8	0.430064	0.00950879	lincRNA
ENSG00000272016	RP11-215G15.5	0.702917	0.00957431	lincRNA
ENSG00000275759	RP11-131L12.3	0.819664	0.0100992	lincRNA
ENSG00000260179	RP5-902P8.12	1.02053	0.0107502	lincRNA
ENSG00000266976	AC079466.1	0.802657	0.0114464	lincRNA
ENSG00000261341	CTD-2568A17.1	1.83457	0.0117822	lincRNA
ENSG00000178977	LINC00324	-0.467744	0.0125141	lincRNA
ENSG00000230587	AC093609.1	0.831365	0.0133388	lincRNA
ENSG00000227456	LINC00310	0.751364	0.015309	lincRNA
ENSG00000258929	RP11-58E21.3	0.680131	0.0159482	lincRNA
ENSG00000273059	XXyac-YX155B6.7	1.1767	0.0159482	lincRNA
ENSG00000228817	BACH1-IT2	0.614933	0.0222458	lincRNA
ENSG00000247373	RP11-486O12.2	0.478252	0.0223265	lincRNA
ENSG00000237940	AC093642.3	0.981971	0.0229571	lincRNA
ENSG00000228251	AC012442.6	0.693891	0.023879	lincRNA
ENSG00000246223	LINC01550	0.466843	0.0248735	lincRNA
ENSG00000247877	CTD-2001C12.1	0.921027	0.0252958	lincRNA
ENSG00000245694	CRNDE	-1.89238	0.0299941	lincRNA
ENSG00000274422	LL22NC03-2H8.5	1.11952	0.0301006	lincRNA
ENSG00000256299	RP11-989F5.3	0.792623	0.0304447	lincRNA
ENSG00000265692	RP13-516M14.4	0.654191	0.0307842	lincRNA
ENSG00000272144	CTD-2035E11.5	0.864994	0.0316073	lincRNA
ENSG00000214900	C14orf182	0.574581	0.0348627	lincRNA
ENSG00000223473	GS1-124K5.3	0.479571	0.0349425	lincRNA
ENSG00000267002	RP11-242D8.1	0.435649	0.0366636	lincRNA
ENSG00000173727	CMB9-22P13.1	0.515909	0.0366636	lincRNA
ENSG00000273160	RP11-104L21.3	0.507904	0.0377175	lincRNA
ENSG00000268362	CTD-2017D11.1	0.408373	0.0393559	lincRNA
ENSG00000262714	RP11-44F14.8	0.581416	0.0395158	lincRNA
ENSG00000247970	RP11-543C4.1	0.758885	0.0408045	lincRNA
ENSG00000245532	NEAT1	0.37478	0.0408905	lincRNA
ENSG00000269939	RP11-727A23.11	0.468791	0.0408905	lincRNA
ENSG00000248323	LUCAT1	0.353485	0.0433363	lincRNA
ENSG00000261804	RP11-44F14.2	0.557653	0.0435213	lincRNA
ENSG00000260672	RP11-1006G14.1	0.957633	0.0481398	lincRNA
ENSG00000179406	LINC00174	0.61939	0.0493518	lincRNA
ENSG00000255046	RP11-297N6.4	0.758978	0.0499544	lincRNA
ENSG00000259098	RP11-603B24.2	1.58373	0.000167679	processed_pseudogene
ENSG00000248923	MTND5P11	1.47724	0.000298383	processed_pseudogene
ENSG00000244921	CTB-36O1.7	1.47173	0.00141305	processed_pseudogene
ENSG00000259581	TYRO3P	1.01115	0.00152731	processed_pseudogene
ENSG00000247627	MTND4P12	1.30126	0.0029074	processed_pseudogene
ENSG00000229132	EIF4A1P10	-0.656999	0.00319025	processed_pseudogene
ENSG00000270878	CTD-2302E22.5	0.524279	0.00542085	processed_pseudogene
ENSG00000243508	RP11-775J23.2	0.859855	0.00779479	processed_pseudogene
ENSG00000270225	RP11-475J5.4	1.07266	0.00871845	processed_pseudogene
ENSG00000234005	GAPDHP22	0.950831	0.0140245	processed_pseudogene
ENSG00000240489	SETP14	-0.514523	0.0142104	processed_pseudogene
ENSG00000255358	RP11-567O18.1	0.731555	0.0230359	processed_pseudogene
ENSG00000198868	MIR4461	0.807851	0.0252958	processed_pseudogene
ENSG00000225224	RP4-814D15.2	0.678283	0.0271917	processed_pseudogene
ENSG00000259924	RP11-16E23.4	0.685392	0.0273528	processed_pseudogene
ENSG00000244720	RP11-402J7.2	0.523487	0.0293072	processed_pseudogene
ENSG00000243609	RPS2P44	0.812877	0.030371	processed_pseudogene
ENSG00000249936	RAC1P2	-0.636741	0.0391754	processed_pseudogene
ENSG00000231167	YBX1P2	-0.626268	0.0394583	processed_pseudogene
ENSG00000259467	NDUFAF4P1	0.79476	0.0394603	processed_pseudogene
ENSG00000262803	RP11-160A9.3	0.805084	0.0394603	processed_pseudogene
ENSG00000215878	MARCKSL1P2	0.882714	0.0425166	processed_pseudogene
ENSG00000271105	SCML2P2	0.709717	0.0473342	processed_pseudogene
ENSG00000250130	RP11-616K22.1	0.773168	0.0485668	processed_pseudogene
ENSG00000268066	FMR1-AS1	1.17996	1.14e-05	processed_transcript
ENSG00000225339	RP11-513I15.6	0.981697	0.00341737	processed_transcript
ENSG00000163597	SNHG16	-0.303245	0.00823347	processed_transcript
ENSG00000196668	LINC00173	0.782577	0.0108536	processed_transcript
ENSG00000228203	RNF144A-AS1	0.617537	0.019908	processed_transcript
ENSG00000243836	WDR86-AS1	-0.698354	0.0226045	processed_transcript
ENSG00000260233	SSSCA1-AS1	0.46941	0.0367638	processed_transcript
ENSG00000241288	RP11-379B18.5	0.532812	0.0392591	processed_transcript
ENSG00000233806	LINC01237	0.525874	0.0423334	processed_transcript
ENSG00000171476	HOPX	-1.65561	3.45e-19	protein_coding
ENSG00000117586	TNFSF4	1.44288	4.31e-13	protein_coding
ENSG00000124762	CDKN1A	1.78993	5.06e-13	protein_coding
ENSG00000152104	PTPN14	2.8393	5.06e-13	protein_coding
ENSG00000000971	CFH	-1.04013	2.3e-12	protein_coding
ENSG00000131080	EDA2R	1.06568	4.86e-11	protein_coding
ENSG00000115956	PLEK	-1.42993	1.15e-10	protein_coding
ENSG00000205133	TRIQK	-1.23811	1.84e-10	protein_coding
ENSG00000271503	CCL5	-1.39404	1.23e-09	protein_coding
ENSG00000174307	PHLDA3	1.76226	3.77e-09	protein_coding
ENSG00000143842	SOX13	-1.48029	8.98e-09	protein_coding
ENSG00000196576	PLXNB2	2.16899	9.53e-09	protein_coding
ENSG00000116016	EPAS1	1.5059	2.75e-08	protein_coding
ENSG00000221869	CEBPD	-1.44104	2.04e-07	protein_coding
ENSG00000153885	KCTD15	-1.2537	3.61e-07	protein_coding
ENSG00000160789	LMNA	1.67857	3.61e-07	protein_coding
ENSG00000112378	PERP	-0.722843	9.6e-07	protein_coding
ENSG00000172667	ZMAT3	0.61982	9.99e-07	protein_coding
ENSG00000179388	EGR3	2.00383	9.99e-07	protein_coding
ENSG00000148219	ASTN2	0.921524	1.29e-06	protein_coding
ENSG00000069399	BCL3	1.34392	1.49e-06	protein_coding
ENSG00000204161	C10orf128	-0.860476	2.16e-06	protein_coding
ENSG00000180739	S1PR5	-2.04286	2.73e-06	protein_coding
ENSG00000197852	FAM212B	0.90063	4.2e-06	protein_coding
ENSG00000139629	GALNT6	1.56453	5.98e-06	protein_coding
ENSG00000109189	USP46	-0.567209	7.46e-06	protein_coding
ENSG00000168824	D4S234E	-0.691183	1.14e-05	protein_coding
ENSG00000169398	PTK2	0.627954	1.14e-05	protein_coding
ENSG00000138670	RASGEF1B	0.718388	1.27e-05	protein_coding
ENSG00000148926	ADM	1.53073	2.49e-05	protein_coding
ENSG00000162772	ATF3	1.23897	2.8e-05	protein_coding
ENSG00000135925	WNT10A	0.952556	3.15e-05	protein_coding
ENSG00000179820	MYADM	1.00775	3.29e-05	protein_coding
ENSG00000145220	LYAR	-0.573015	4.2e-05	protein_coding
ENSG00000140807	NKD1	0.924753	4.2e-05	protein_coding
ENSG00000139289	PHLDA1	0.746804	4.47e-05	protein_coding
ENSG00000166436	TRIM66	0.701771	4.6e-05	protein_coding
ENSG00000109321	AREG	0.823084	4.86e-05	protein_coding
ENSG00000116717	GADD45A	0.773583	5.07e-05	protein_coding
ENSG00000105792	CFAP69	1.90305	5.74e-05	protein_coding
ENSG00000165801	ARHGEF40	1.81421	5.9e-05	protein_coding
ENSG00000161513	FDXR	0.920733	0.000100673	protein_coding
ENSG00000115607	IL18RAP	-0.903719	0.00010464	protein_coding
ENSG00000121807	CCR2	-0.977404	0.000106058	protein_coding
ENSG00000081985	IL12RB2	-0.895663	0.000119929	protein_coding
ENSG00000135679	MDM2	0.513548	0.000119929	protein_coding
ENSG00000153898	MCOLN2	-0.652556	0.000120184	protein_coding
ENSG00000161791	FMNL3	0.596502	0.000131168	protein_coding
ENSG00000215475	SIAH3	1.05072	0.000135377	protein_coding
ENSG00000166963	MAP1A	0.845947	0.000158621	protein_coding
ENSG00000148175	STOM	-0.418187	0.000166002	protein_coding
ENSG00000128268	MGAT3	1.46281	0.000166002	protein_coding
ENSG00000085563	ABCB1	-0.639938	0.000167679	protein_coding
ENSG00000163508	EOMES	-1.49144	0.000176928	protein_coding
ENSG00000106366	SERPINE1	1.84201	0.000178384	protein_coding
ENSG00000146674	IGFBP3	-0.719798	0.000178937	protein_coding
ENSG00000132718	SYT11	-0.527286	0.000182573	protein_coding
ENSG00000100298	APOBEC3H	2.16791	0.000188762	protein_coding
ENSG00000128408	RIBC2	2.02263	0.000212077	protein_coding
ENSG00000128512	DOCK4	0.756353	0.000219575	protein_coding
ENSG00000154479	CCDC173	1.6879	0.000243276	protein_coding
ENSG00000165185	KIAA1958	0.549125	0.000247273	protein_coding
ENSG00000107968	MAP3K8	-0.544025	0.000303493	protein_coding
ENSG00000082458	DLG3	-0.473073	0.000303886	protein_coding
ENSG00000242732	RGAG4	0.794902	0.00031323	protein_coding
ENSG00000102871	TRADD	-0.46352	0.000372759	protein_coding
ENSG00000064886	CHI3L2	0.703692	0.000386198	protein_coding
ENSG00000163590	PPM1L	0.50925	0.000462885	protein_coding
ENSG00000165029	ABCA1	1.6876	0.00049987	protein_coding
ENSG00000114948	ADAM23	-0.759818	0.000516778	protein_coding
ENSG00000171467	ZNF318	0.420464	0.000516778	protein_coding
ENSG00000134531	EMP1	2.21335	0.000540281	protein_coding
ENSG00000081181	ARG2	0.698255	0.00054667	protein_coding
ENSG00000163697	APBB2	1.01533	0.000558098	protein_coding
ENSG00000161381	PLXDC1	1.11928	0.000560317	protein_coding
ENSG00000196123	KIAA0895L	-0.642765	0.000572569	protein_coding
ENSG00000162630	B3GALT2	-0.934369	0.000729199	protein_coding
ENSG00000173852	DPY19L1	-0.446287	0.000729199	protein_coding
ENSG00000111837	MAK	2.18327	0.000777937	protein_coding
ENSG00000166016	ABTB2	0.865672	0.000877392	protein_coding
ENSG00000158966	CACHD1	0.72152	0.000910177	protein_coding
ENSG00000125740	FOSB	1.45086	0.00104657	protein_coding
ENSG00000178607	ERN1	-0.405897	0.00111883	protein_coding
ENSG00000174871	CNIH2	1.23987	0.00113296	protein_coding
ENSG00000123130	ACOT9	-0.387073	0.00116105	protein_coding
ENSG00000145365	TIFA	-0.548015	0.00129581	protein_coding
ENSG00000113749	HRH2	0.803204	0.00131661	protein_coding
ENSG00000169692	AGPAT2	0.791907	0.00131834	protein_coding
ENSG00000162783	IER5	0.587696	0.00141065	protein_coding
ENSG00000142798	HSPG2	1.10642	0.00151406	protein_coding
ENSG00000123358	NR4A1	0.962123	0.00152731	protein_coding
ENSG00000031081	ARHGAP31	0.752186	0.0016926	protein_coding
ENSG00000100228	RAB36	1.19007	0.00176244	protein_coding
ENSG00000175544	CABP4	1.12421	0.00181028	protein_coding
ENSG00000162543	UBXN10	1.24913	0.00202994	protein_coding
ENSG00000217930	PAM16	0.959479	0.00208109	protein_coding
ENSG00000008283	CYB561	-0.558615	0.00209676	protein_coding
ENSG00000123908	AGO2	0.39465	0.00210119	protein_coding
ENSG00000167034	NKX3-1	0.572789	0.00210119	protein_coding
ENSG00000133026	MYH10	0.774917	0.00210119	protein_coding
ENSG00000102524	TNFSF13B	-0.615108	0.00220522	protein_coding
ENSG00000143333	RGS16	0.778523	0.00220522	protein_coding
ENSG00000084764	MAPRE3	0.836607	0.00220522	protein_coding
ENSG00000166278	C2	0.604586	0.00249567	protein_coding
ENSG00000115423	DNAH6	0.563239	0.00254174	protein_coding
ENSG00000196208	GREB1	1.13791	0.00254174	protein_coding
ENSG00000256618	MTRNR2L1	0.721605	0.00263182	protein_coding
ENSG00000135722	FBXL8	-0.535295	0.00265625	protein_coding
ENSG00000052126	PLEKHA5	-0.570657	0.00280012	protein_coding
ENSG00000025434	NR1H3	0.791088	0.00298401	protein_coding
ENSG00000078237	C12orf5	0.409955	0.0030823	protein_coding
ENSG00000116991	SIPA1L2	-0.600143	0.00312009	protein_coding
ENSG00000129244	ATP1B2	1.01797	0.00312009	protein_coding
ENSG00000099365	STX1B	1.25462	0.00319025	protein_coding
ENSG00000123240	OPTN	-0.320381	0.00341737	protein_coding
ENSG00000132359	RAP1GAP2	0.605716	0.00341737	protein_coding
ENSG00000125657	TNFSF9	1.0927	0.00341737	protein_coding
ENSG00000181649	PHLDA2	1.58637	0.00369442	protein_coding
ENSG00000198734	F5	0.758214	0.00377185	protein_coding
ENSG00000164684	ZNF704	0.740328	0.00418067	protein_coding
ENSG00000140577	CRTC3	0.408088	0.00430468	protein_coding
ENSG00000100439	ABHD4	0.485254	0.00447219	protein_coding
ENSG00000136048	DRAM1	0.99606	0.00447219	protein_coding
ENSG00000130396	MLLT4	-0.341943	0.00460414	protein_coding
ENSG00000116128	BCL9	0.643222	0.00460414	protein_coding
ENSG00000137266	SLC22A23	0.491488	0.00464248	protein_coding
ENSG00000153234	NR4A2	0.792651	0.00476263	protein_coding
ENSG00000160791	CCR5	-1.1468	0.00486814	protein_coding
ENSG00000128590	DNAJB9	-0.415844	0.00486814	protein_coding
ENSG00000173706	HEG1	0.578911	0.00486814	protein_coding
ENSG00000137331	IER3	0.711268	0.00518008	protein_coding
ENSG00000256045	MTRNR2L10	0.924895	0.00528464	protein_coding
ENSG00000091436	PK	-1.17647	0.00535749	protein_coding
ENSG00000111676	ATN1	0.801731	0.00535749	protein_coding
ENSG00000177191	B3GNT8	-0.99623	0.00540878	protein_coding
ENSG00000115339	GALNT3	-0.802348	0.00543459	protein_coding
ENSG00000237172	B3GNT9	-0.514656	0.00543459	protein_coding
ENSG00000166987	MBD6	0.681876	0.00551541	protein_coding
ENSG00000143126	CELSR2	0.761527	0.00551541	protein_coding
ENSG00000100628	ASB2	0.942198	0.00569388	protein_coding
ENSG00000127947	PTPN12	0.705346	0.00576063	protein_coding
ENSG00000140443	IGF1R	0.537277	0.00578409	protein_coding
ENSG00000102471	NDFIP2	0.726827	0.00599732	protein_coding
ENSG00000174306	ZHX3	0.44231	0.00601139	protein_coding
ENSG00000166340	TPP1	0.704852	0.00607565	protein_coding
ENSG00000080561	MID2	0.318405	0.00612646	protein_coding
ENSG00000205730	ITPRIPL2	-1.37862	0.00617954	protein_coding
ENSG00000171097	CCBL1	0.630159	0.00637265	protein_coding
ENSG00000089723	OTUB2	0.911392	0.00637265	protein_coding
ENSG00000121690	DEPDC7	0.517652	0.00643023	protein_coding
ENSG00000170836	PPM1D	0.375981	0.00647106	protein_coding
ENSG00000165802	NSMF	0.661099	0.00647106	protein_coding
ENSG00000171208	NETO2	-0.588032	0.00663236	protein_coding
ENSG00000163171	CDC42EP3	-0.348172	0.00670999	protein_coding
ENSG00000131459	GFPT2	-1.58029	0.00699211	protein_coding
ENSG00000181222	POLR2A	0.807882	0.00703938	protein_coding
ENSG00000141753	IGFBP4	0.857312	0.00703938	protein_coding
ENSG00000173334	TRIB1	1.0953	0.00707069	protein_coding
ENSG00000270629	NBPF14	0.430224	0.00724022	protein_coding
ENSG00000159239	C2orf81	0.746612	0.00724022	protein_coding
ENSG00000065665	SEC61A2	0.365406	0.00732763	protein_coding
ENSG00000175567	UCP2	0.73418	0.00755428	protein_coding
ENSG00000107796	ACTA2	1.04503	0.00766669	protein_coding
ENSG00000122877	EGR2	1.13157	0.00766669	protein_coding
ENSG00000196218	RYR1	0.790073	0.00810161	protein_coding
ENSG00000101104	PABPC1L	0.512418	0.00823347	protein_coding
ENSG00000170921	TANC2	0.544321	0.00831575	protein_coding
ENSG00000182791	CCDC87	1.2536	0.00831575	protein_coding
ENSG00000269028	MTRNR2L12	0.413116	0.00848887	protein_coding
ENSG00000197405	C5AR1	0.951132	0.00848887	protein_coding
ENSG00000132846	ZBED3	0.784567	0.00871635	protein_coding
ENSG00000135362	PRR5L	-0.940158	0.00871845	protein_coding
ENSG00000130164	LDLR	0.754367	0.00871845	protein_coding
ENSG00000069188	SDK2	0.830778	0.00871845	protein_coding
ENSG00000125144	MT1G	2.13201	0.00871845	protein_coding
ENSG00000133424	LARGE	0.584647	0.00874672	protein_coding
ENSG00000275395	FCGBP	0.858196	0.00874672	protein_coding
ENSG00000269713	NBPF9	0.343673	0.00902457	protein_coding
ENSG00000065526	SPEN	0.656294	0.0092051	protein_coding
ENSG00000163629	PTPN13	-0.450006	0.0092899	protein_coding
ENSG00000111962	UST	-0.464975	0.00957431	protein_coding
ENSG00000095951	HIVEP1	0.345044	0.00957431	protein_coding
ENSG00000140450	ARRDC4	0.551118	0.00959118	protein_coding
ENSG00000133808	MICALCL	1.05229	0.00964918	protein_coding
ENSG00000166866	MYO1A	0.57137	0.00972027	protein_coding
ENSG00000160179	ABCG1	0.638457	0.0103368	protein_coding
ENSG00000112290	WASF1	0.761639	0.0103368	protein_coding
ENSG00000151746	BICD1	0.437294	0.010422	protein_coding
ENSG00000072062	PRKACA	0.619258	0.0104809	protein_coding
ENSG00000182022	CHST15	0.933271	0.0111979	protein_coding
ENSG00000116815	CD58	-0.472819	0.0112387	protein_coding
ENSG00000121964	GTDC1	-0.392094	0.0112387	protein_coding
ENSG00000131871	VIMP	-0.3201	0.0112387	protein_coding
ENSG00000186834	HEXIM1	0.405722	0.0112387	protein_coding
ENSG00000248643	RBM14-RBM4	0.603163	0.0112387	protein_coding
ENSG00000079385	CEACAM1	0.799114	0.0112387	protein_coding
ENSG00000100219	XBP1	-0.411345	0.0113607	protein_coding
ENSG00000074842	C19orf10	-0.375972	0.0114464	protein_coding
ENSG00000173482	PTPRM	-0.35165	0.0114464	protein_coding
ENSG00000133065	SLC41A1	0.391577	0.0114464	protein_coding
ENSG00000108175	ZMIZ1	0.568718	0.0114464	protein_coding
ENSG00000204677	FAM153C	0.649575	0.0114464	protein_coding
ENSG00000132510	KDM6B	0.660191	0.0114464	protein_coding
ENSG00000123384	LRP1	0.830792	0.0114464	protein_coding
ENSG00000065621	GSTO2	0.716037	0.0115728	protein_coding
ENSG00000135842	FAM129A	-0.42488	0.0116777	protein_coding
ENSG00000167182	SP2	0.689733	0.0117231	protein_coding
ENSG00000164111	ANXA5	-0.451268	0.0117711	protein_coding
ENSG00000131504	DIAPH1	0.493576	0.0117822	protein_coding
ENSG00000204815	TTC25	1.0079	0.0117822	protein_coding
ENSG00000170899	GSTA4	0.773782	0.0121307	protein_coding
ENSG00000129128	SPCS3	-0.326051	0.0121339	protein_coding
ENSG00000124225	PMEPA1	0.564744	0.0123567	protein_coding
ENSG00000028277	POU2F2	0.619294	0.0123619	protein_coding
ENSG00000255823	MTRNR2L8	0.60793	0.012439	protein_coding
ENSG00000107485	GATA3	0.588648	0.0126724	protein_coding
ENSG00000101605	MYOM1	0.507568	0.0127592	protein_coding
ENSG00000139531	SUOX	0.618767	0.0128885	protein_coding
ENSG00000176463	SLCO3A1	0.348566	0.0133385	protein_coding
ENSG00000140750	ARHGAP17	0.562199	0.0133443	protein_coding
ENSG00000113916	BCL6	0.392801	0.0151832	protein_coding
ENSG00000115392	FANCL	-0.483869	0.015309	protein_coding
ENSG00000067208	EVI5	0.489326	0.015324	protein_coding
ENSG00000117713	ARID1A	0.576839	0.015324	protein_coding
ENSG00000050438	SLC4A8	0.998265	0.0153397	protein_coding
ENSG00000141232	TOB1	0.317631	0.01571	protein_coding
ENSG00000174231	PRPF8	0.356541	0.0157209	protein_coding
ENSG00000057657	PRDM1	0.399536	0.0157209	protein_coding
ENSG00000112245	PTP4A1	0.596045	0.0159037	protein_coding
ENSG00000179833	SERTAD2	0.556894	0.0159383	protein_coding
ENSG00000205683	DPF3	0.868279	0.0159383	protein_coding
ENSG00000009413	REV3L	0.257846	0.0159482	protein_coding
ENSG00000173530	TNFRSF10D	0.389199	0.0165655	protein_coding
ENSG00000080603	SRCAP	0.564595	0.0168233	protein_coding
ENSG00000111796	KLRB1	-0.526934	0.0171447	protein_coding
ENSG00000189233	NUGGC	-0.702344	0.0171538	protein_coding
ENSG00000145198	VWA5B2	2.38743	0.0171538	protein_coding
ENSG00000163389	POGLUT1	-0.425964	0.0172369	protein_coding
ENSG00000164828	SUN1	0.263428	0.0175888	protein_coding
ENSG00000134460	IL2RA	0.472347	0.0175888	protein_coding
ENSG00000215912	TTC34	0.611526	0.0175888	protein_coding
ENSG00000165424	ZCCHC24	0.652009	0.0175888	protein_coding
ENSG00000267127	RP11-795F19.5	0.921761	0.0176343	protein_coding
ENSG00000099194	SCD	0.603605	0.0181341	protein_coding
ENSG00000124222	STX16	0.680474	0.0182614	protein_coding
ENSG00000102908	NFAT5	0.621878	0.0185158	protein_coding
ENSG00000138101	DTNB	0.398692	0.0185248	protein_coding
ENSG00000140939	NOL3	-0.662563	0.019908	protein_coding
ENSG00000169047	IRS1	0.3917	0.019908	protein_coding
ENSG00000091536	MYO15A	0.682689	0.019908	protein_coding
ENSG00000153317	ASAP1	0.465263	0.0203078	protein_coding
ENSG00000170345	FOS	1.27713	0.0203078	protein_coding
ENSG00000137337	MDC1	0.41161	0.0204582	protein_coding
ENSG00000134825	TMEM258	-0.359976	0.0210441	protein_coding
ENSG00000164483	SAMD3	-0.558447	0.0215818	protein_coding
ENSG00000188322	SBK1	0.684728	0.0215857	protein_coding
ENSG00000127561	SYNGR3	-0.97089	0.021708	protein_coding
ENSG00000111269	CREBL2	-0.30853	0.0217194	protein_coding
ENSG00000102878	HSF4	-0.675408	0.0217467	protein_coding
ENSG00000172840	PDP2	0.496271	0.0217467	protein_coding
ENSG00000104722	NEFM	0.966263	0.0217467	protein_coding
ENSG00000170485	NPAS2	0.853916	0.0218276	protein_coding
ENSG00000119508	NR4A3	1.19952	0.0218276	protein_coding
ENSG00000120885	CLU	0.853583	0.0218625	protein_coding
ENSG00000104973	MED25	0.422401	0.0222458	protein_coding
ENSG00000166402	TUB	0.993063	0.0222677	protein_coding
ENSG00000131759	RARA	0.523147	0.0223265	protein_coding
ENSG00000089248	ERP29	-0.383063	0.0224976	protein_coding
ENSG00000069869	NEDD4	-0.420006	0.0226045	protein_coding
ENSG00000103489	XYLT1	0.33515	0.0226045	protein_coding
ENSG00000185829	ARL17A	0.718979	0.0226045	protein_coding
ENSG00000176945	MUC20	0.72673	0.0226045	protein_coding
ENSG00000175518	UBQLNL	0.874022	0.0226045	protein_coding
ENSG00000105464	GRIN2D	1.60237	0.0226045	protein_coding
ENSG00000091181	IL5RA	0.786847	0.0227748	protein_coding
ENSG00000214114	MYCBP	-0.334707	0.0228169	protein_coding
ENSG00000085491	SLC25A24	-0.35921	0.0228261	protein_coding
ENSG00000137166	FOXP4	0.816274	0.0228261	protein_coding
ENSG00000159433	STARD9	0.383553	0.0229571	protein_coding
ENSG00000150977	RILPL2	-0.304987	0.0231002	protein_coding
ENSG00000119523	ALG2	-0.353446	0.0235465	protein_coding
ENSG00000239521	GATS	0.419563	0.0235465	protein_coding
ENSG00000087074	PPP1R15A	0.583472	0.0235465	protein_coding
ENSG00000104951	IL4I1	0.963464	0.0235465	protein_coding
ENSG00000116106	EPHA4	-0.365807	0.0237307	protein_coding
ENSG00000167978	SRRM2	0.692954	0.0237307	protein_coding
ENSG00000150672	DLG2	0.488277	0.0238618	protein_coding
ENSG00000136040	PLXNC1	-0.29954	0.0240222	protein_coding
ENSG00000120306	CYSTM1	0.393918	0.0240222	protein_coding
ENSG00000183134	PTGDR2	-0.949808	0.0241702	protein_coding
ENSG00000126705	AHDC1	0.788154	0.0243265	protein_coding
ENSG00000101307	SIRPB1	0.744536	0.0243589	protein_coding
ENSG00000058262	SEC61A1	-0.235759	0.0244993	protein_coding
ENSG00000160191	PDE9A	0.532492	0.0244993	protein_coding
ENSG00000100599	RIN3	0.600228	0.0244993	protein_coding
ENSG00000166797	FAM96A	-0.284063	0.0248735	protein_coding
ENSG00000243927	MRPS6	0.298583	0.0250483	protein_coding
ENSG00000165949	IFI27	1.00208	0.0250483	protein_coding
ENSG00000105879	CBLL1	-0.351537	0.0255669	protein_coding
ENSG00000122694	GLIPR2	0.52565	0.0255669	protein_coding
ENSG00000165476	REEP3	-0.345465	0.0256381	protein_coding
ENSG00000166562	SEC11C	-0.36415	0.0259045	protein_coding
ENSG00000054148	PHPT1	0.480754	0.0259137	protein_coding
ENSG00000102001	CACNA1F	0.652764	0.026142	protein_coding
ENSG00000113088	GZMK	-0.847974	0.026843	protein_coding
ENSG00000116396	KCNC4	0.646531	0.0273528	protein_coding
ENSG00000163191	S100A11	-0.435906	0.0274434	protein_coding
ENSG00000019144	PHLDB1	0.56535	0.0274619	protein_coding
ENSG00000182621	PLCB1	-0.664491	0.0276874	protein_coding
ENSG00000235162	C12orf75	-0.57186	0.0278573	protein_coding
ENSG00000103064	SLC7A6	0.313178	0.0278573	protein_coding
ENSG00000072954	TMEM38A	0.585671	0.0278573	protein_coding
ENSG00000261221	ZNF865	0.692568	0.0278573	protein_coding
ENSG00000099985	OSM	-0.703158	0.0281347	protein_coding
ENSG00000155093	PTPRN2	0.651957	0.0285873	protein_coding
ENSG00000167548	KMT2D	0.700221	0.0285873	protein_coding
ENSG00000143889	HNRNPLL	-0.308965	0.0286572	protein_coding
ENSG00000137965	IFI44	-0.373324	0.0288048	protein_coding
ENSG00000069702	TGFBR3	-0.300319	0.0292198	protein_coding
ENSG00000060749	QSER1	0.45529	0.0297251	protein_coding
ENSG00000111266	DUSP16	-0.338095	0.0298267	protein_coding
ENSG00000151148	UBE3B	0.249752	0.0298267	protein_coding
ENSG00000141298	SSH2	0.333545	0.0298267	protein_coding
ENSG00000147003	TMEM27	0.617497	0.0298267	protein_coding
ENSG00000196781	TLE1	-0.873418	0.0298645	protein_coding
ENSG00000179111	HES7	1.45256	0.0298645	protein_coding
ENSG00000075151	EIF4G3	0.348461	0.0302634	protein_coding
ENSG00000140836	ZFHX3	0.712229	0.0305733	protein_coding
ENSG00000134250	NOTCH2	0.259992	0.0306221	protein_coding
ENSG00000163462	TRIM46	0.605594	0.0306478	protein_coding
ENSG00000099282	TSPAN15	-0.536557	0.0307186	protein_coding
ENSG00000134698	AGO4	-0.300609	0.0307186	protein_coding
ENSG00000213462	ERV3-1	0.3753	0.0311531	protein_coding
ENSG00000167196	FBXO22	0.280842	0.0316073	protein_coding
ENSG00000162877	PM20D1	0.568808	0.0317795	protein_coding
ENSG00000179403	VWA1	4.13243	0.0324621	protein_coding
ENSG00000068912	ERLEC1	-0.347002	0.0326861	protein_coding
ENSG00000179094	PER1	0.618272	0.0328268	protein_coding
ENSG00000140961	OSGIN1	0.68548	0.0329321	protein_coding
ENSG00000112182	BACH2	0.333352	0.0330442	protein_coding
ENSG00000166432	ZMAT1	0.453596	0.0339077	protein_coding
ENSG00000196313	POM121	0.563098	0.0340751	protein_coding
ENSG00000166794	PPIB	-0.274476	0.0342273	protein_coding
ENSG00000198915	RASGEF1A	-0.635716	0.034618	protein_coding
ENSG00000262621	LA16c-306E5.2	0.674051	0.0346789	protein_coding
ENSG00000172215	CXCR6	-0.713109	0.0350004	protein_coding
ENSG00000044115	CTNNA1	-0.429474	0.0350004	protein_coding
ENSG00000197442	MAP3K5	-0.286536	0.0350004	protein_coding
ENSG00000169359	SLC33A1	-0.260179	0.0350004	protein_coding
ENSG00000110723	EXPH5	0.389017	0.0350004	protein_coding
ENSG00000138722	MMRN1	0.86818	0.0350004	protein_coding
ENSG00000157933	SKI	0.526011	0.0354868	protein_coding
ENSG00000084112	SSH1	0.455983	0.0359791	protein_coding
ENSG00000141905	NFIC	0.727328	0.0362442	protein_coding
ENSG00000164484	TMEM200A	-0.822839	0.0364846	protein_coding
ENSG00000171262	FAM98B	0.485867	0.0364846	protein_coding
ENSG00000178209	PLEC	0.636262	0.0364846	protein_coding
ENSG00000214595	EML6	0.369738	0.0366417	protein_coding
ENSG00000103811	CTSH	-0.45597	0.0366636	protein_coding
ENSG00000147533	GOLGA7	-0.345038	0.0366636	protein_coding
ENSG00000135457	TFCP2	0.416132	0.0366636	protein_coding
ENSG00000196850	PPTC7	0.428771	0.0366636	protein_coding
ENSG00000128045	RASL11B	0.577181	0.0366636	protein_coding
ENSG00000197283	SYNGAP1	0.635834	0.0366636	protein_coding
ENSG00000143614	GATAD2B	0.575024	0.0366958	protein_coding
ENSG00000156395	SORCS3	0.609086	0.0366958	protein_coding
ENSG00000151176	PLBD2	0.817602	0.0366958	protein_coding
ENSG00000158195	WASF2	0.377682	0.0367638	protein_coding
ENSG00000110107	PRPF19	0.379351	0.0367638	protein_coding
ENSG00000110104	CCDC86	0.418194	0.0367827	protein_coding
ENSG00000212719	C17orf51	0.380898	0.0368366	protein_coding
ENSG00000185950	IRS2	0.358022	0.0369682	protein_coding
ENSG00000119969	HELLS	0.410249	0.0369682	protein_coding
ENSG00000026751	SLAMF7	-1.11086	0.0370301	protein_coding
ENSG00000134910	STT3A	-0.307155	0.0370301	protein_coding
ENSG00000177943	MAMDC4	0.56266	0.0370301	protein_coding
ENSG00000180071	ANKRD18A	0.64762	0.0370301	protein_coding
ENSG00000157240	FZD1	1.07249	0.0370301	protein_coding
ENSG00000198429	ZNF69	0.370215	0.0376136	protein_coding
ENSG00000171914	TLN2	0.722687	0.0377175	protein_coding
ENSG00000080854	IGSF9B	0.619513	0.037837	protein_coding
ENSG00000181827	RFX7	0.459772	0.037847	protein_coding
ENSG00000127022	CANX	-0.353485	0.0391754	protein_coding
ENSG00000145337	PYURF	-0.345807	0.0391754	protein_coding
ENSG00000175826	CTDNEP1	0.459501	0.0391754	protein_coding
ENSG00000106803	SEC61B	-0.39083	0.0393559	protein_coding
ENSG00000124942	AHNAK	0.367701	0.0393559	protein_coding
ENSG00000047365	ARAP2	-0.326231	0.0394603	protein_coding
ENSG00000063169	GLTSCR1	0.785775	0.0394603	protein_coding
ENSG00000152492	CCDC50	-0.453144	0.0403076	protein_coding
ENSG00000085449	WDFY1	-0.249447	0.0403076	protein_coding
ENSG00000140398	NEIL1	0.718122	0.0407486	protein_coding
ENSG00000167615	LENG8	0.466077	0.0408905	protein_coding
ENSG00000170653	ATF7	0.63308	0.0408905	protein_coding
ENSG00000135074	ADAM19	-0.48634	0.0413912	protein_coding
ENSG00000144550	CPNE9	0.758256	0.0413912	protein_coding
ENSG00000126883	NUP214	0.430272	0.0417876	protein_coding
ENSG00000137494	ANKRD42	0.349691	0.0419894	protein_coding
ENSG00000182952	HMGN4	-0.28869	0.0426082	protein_coding
ENSG00000116731	PRDM2	0.376131	0.0428286	protein_coding
ENSG00000145287	PLAC8	0.412051	0.0428286	protein_coding
ENSG00000005339	CREBBP	0.508049	0.0428896	protein_coding
ENSG00000272391	POM121C	0.615329	0.0433363	protein_coding
ENSG00000006047	YBX2	0.926809	0.0433363	protein_coding
ENSG00000166863	TAC3	1.2939	0.0437362	protein_coding
ENSG00000177076	ACER2	0.53439	0.0438248	protein_coding
ENSG00000214827	MTCP1	-0.529968	0.0441505	protein_coding
ENSG00000076864	RAP1GAP	0.847403	0.0456249	protein_coding
ENSG00000148737	TCF7L2	0.819261	0.0457594	protein_coding
ENSG00000130723	PRRC2B	0.324318	0.0458357	protein_coding
ENSG00000166897	ELFN2	0.756413	0.0458922	protein_coding
ENSG00000073060	SCARB1	0.548566	0.0462013	protein_coding
ENSG00000125637	PSD4	0.434161	0.0462759	protein_coding
ENSG00000175115	PACS1	0.495939	0.0462759	protein_coding
ENSG00000095397	DFNB31	0.805274	0.0462759	protein_coding
ENSG00000146757	ZNF92	-0.3759	0.0468428	protein_coding
ENSG00000151014	CCRN4L	0.39044	0.0473342	protein_coding
ENSG00000130821	SLC6A8	0.76454	0.0473342	protein_coding
ENSG00000085185	BCORL1	0.829957	0.0473342	protein_coding
ENSG00000134198	TSPAN2	1.05449	0.0473342	protein_coding
ENSG00000033627	ATP6V0A1	0.38147	0.0475945	protein_coding
ENSG00000185650	ZFP36L1	0.361941	0.0479557	protein_coding
ENSG00000184384	MAML2	0.316829	0.0480159	protein_coding
ENSG00000119900	OGFRL1	-0.372376	0.0482412	protein_coding
ENSG00000258674	CTC-260F20.3	0.918505	0.0482616	protein_coding
ENSG00000177606	JUN	0.535997	0.0490519	protein_coding
ENSG00000198796	ALPK2	-0.570919	0.0493518	protein_coding
ENSG00000154767	XPC	0.263054	0.0493518	protein_coding
ENSG00000188897	CTD-3088G3.8	0.565877	0.0493518	protein_coding
ENSG00000119669	IRF2BPL	0.365872	0.049513	protein_coding
ENSG00000273749	CYFIP1	-0.418782	0.0499544	protein_coding
ENSG00000143870	PDIA6	-0.328021	0.0499544	protein_coding
ENSG00000162924	REL	0.32081	0.0499544	protein_coding
ENSG00000124313	IQSEC2	1.00626	0.0499544	protein_coding
ENSG00000267632	RP11-400F19.18	1.3508	0.000558098	sense_intronic
ENSG00000253372	RP11-44N11.1	0.840682	0.000877593	sense_intronic
ENSG00000253878	RP11-347C18.3	1.08584	0.00152731	sense_intronic
ENSG00000278434	RP11-709D24.8	0.741825	0.00729701	sense_intronic
ENSG00000225213	RP11-197M22.2	0.817179	0.0103368	sense_intronic
ENSG00000254556	AF131215.4	0.739137	0.0114464	sense_intronic
ENSG00000267702	RP11-53B2.2	0.563086	0.012439	sense_intronic
ENSG00000250069	CTB-131B5.2	1.27269	0.0140245	sense_intronic
ENSG00000236977	ANKRD44-IT1	0.42651	0.0156466	sense_intronic
ENSG00000276337	RP11-106D4.2	0.997325	0.0198901	sense_intronic
ENSG00000275560	RP11-180M15.7	-0.457413	0.0285873	sense_intronic
ENSG00000233411	RP11-104L21.2	0.659875	0.0291435	sense_intronic
ENSG00000223692	DIP2A-IT1	0.560487	0.0354868	sense_intronic
ENSG00000261574	RP1-168P16.2	0.71076	0.0366958	sense_intronic
ENSG00000269938	RP11-214K3.20	0.448898	0.0462759	sense_intronic
ENSG00000235908	RHOA-IT1	0.697798	0.0462759	sense_intronic
ENSG00000260997	RP4-647J21.1	1.11169	0.000719002	sense_overlapping
ENSG00000261438	RP11-399O19.9	0.566194	0.0284093	sense_overlapping
ENSG00000280269	AP000577.2	0.802082	0.00541976	TEC
ENSG00000280237	MIR4697HG	0.835736	0.0093404	TEC
ENSG00000279620	RP11-1102P22.2	0.826229	0.00959597	TEC
ENSG00000280063	RP11-295D4.3	0.815508	0.0121307	TEC
ENSG00000280388	RP11-229D13.3	0.455127	0.0157209	TEC
ENSG00000280381	RP11-197N18.8	0.868391	0.0161491	TEC
ENSG00000280205	RP11-504I13.2	1.12902	0.0226045	TEC
ENSG00000280027	RP11-44F14.10	0.630208	0.0274434	TEC
ENSG00000279344	RP11-44F14.7	0.578191	0.0281555	TEC
ENSG00000279796	RP11-317F20.3	0.670041	0.0292198	TEC
ENSG00000279433	RP11-4B16.1	0.663611	0.0301006	TEC
ENSG00000279202	CTA-113A6.1	0.558133	0.0327442	TEC
ENSG00000279649	RP11-96D1.8	0.626102	0.0331688	TEC
ENSG00000279077	RP11-800A18.3	0.543035	0.0380354	TEC
ENSG00000279759	CTC-425O23.5	0.583357	0.0482699	TEC
ENSG00000225193	RPS12P26	0.795183	0.0400968	transcribed_processed_pseudogene
ENSG00000216775	RP1-152L7.5	0.995882	0.0114464	transcribed_unprocessed_pseudogene
ENSG00000268758	EMR4P	0.584968	0.0159383	transcribed_unprocessed_pseudogene
ENSG00000223820	CFL1P1	0.756602	0.0226045	transcribed_unprocessed_pseudogene
ENSG00000225151	GOLGA2P7	0.828938	0.0232415	transcribed_unprocessed_pseudogene
ENSG00000242588	RP11-274B21.1	0.295414	0.0243589	transcribed_unprocessed_pseudogene
ENSG00000268041	CTD-2575K13.6	0.716588	0.0349537	transcribed_unprocessed_pseudogene
ENSG00000163016	ALMS1P	0.605318	0.0395158	transcribed_unprocessed_pseudogene
ENSG00000214198	GNN	0.468446	0.0438248	unitary_pseudogene
ENSG00000225630	MTND2P28	1.20023	0.00341737	unprocessed_pseudogene
ENSG00000225972	MTND1P23	1.03139	0.00957431	unprocessed_pseudogene
ENSG00000237973	MIR6723	0.503974	0.0140245	unprocessed_pseudogene
ENSG00000248527	MTATP6P1	0.974938	0.0155728	unprocessed_pseudogene
