# Supplementary material for: Long non-coding RNAs and latent HIV – A search for novel targets for latency reversal
Source: PLoS One. 2019 Nov 11;14(11):e0224879. doi: 10.1371/journal.pone.0224879 (PMC6844474; doi:10.1371/journal.pone.0224879)
Supplement: S2 Table — Listed are KEGG and Biocarta pathways that were associated (FDR p<0.05) with RP11-347C18.3 and RP11-539L10.2 in common for the cultured TCM and the bystander models of HIV latency, and unique pathways found for each model. Pathways implicated in HIV latency are highlighted red. (XLSX) [file pone.0224879.s008.xlsx]

## Sheet: Overview
Overview of Supplementary Table S2
Cellular pathways associated with lncRNAs RP11-347C18.3 and RP11-539L10.2
Listed are KEGG and Biocarta pathways that were associated (FDR p<0.05) with RP11-347C18.3 and RP11-539L10.2:
1). common for the cultured TCM and the bystander models of HIV latency (left)
2). unique for cultured TCM model (middle)
3). unique for bystander model (right)
Pathways implicated in HIV latency are highlighted red

## Sheet: KEGG and Biocarta pathways
Common KEGG pathways associated with RP11-347C18.3	KEGG Pathways associated with RP11-347C18.3 for the cultured TCM model	KEGG Pathways associated with RP11-347C18.3 for the bystander model
RIBOSOME	VALINE_LEUCINE_AND_ISOLEUCINE_DEGRADATION	PROTEIN_EXPORT
SPLICEOSOME	COMPLEMENT_AND_COAGULATION_CASCADES	STEROID_BIOSYNTHESIS
SYSTEMIC_LUPUS_ERYTHEMATOSUS	LYSOSOME	NOTCH_SIGNALING
AMINOACYL_TRNA_BIOSYNTHESIS	GLYCOSAMINOGLYCAN_BIOSYNTHESIS_HEPARAN_SULFATE	CYTOKINE_CYTOKINE_RECEPTOR_INTERACTION
TYPE_I_DIABETES_MELLITUS	FATTY_ACID_METABOLISM	BASAL_CELL_CARCINOMA
ALLOGRAFT_REJECTION	NATURAL_KILLER_CELL_MEDIATED_CYTOTOXICITY	P53_SIGNALING
GRAFT_VERSUS_HOST_DISEASE	DORSO_VENTRAL_AXIS_FORMATION
AUTOIMMUNE_THYROID_DISEASE
Common Biocarta pathways associated with RP11-347C18.3	Biocarta Pathways associated with RP11-347C18.3 for the cultured TCM model	Biocarta Pathways associated with RP11-347C18.3 for the bystander model
\	WNT	CDC42RAC
	EIF	CTLA4
	TNFR1	ETS
		PML
		ATM
		P53
Common KEGG pathways associated with RP11-539L10.2	KEGG Pathways associated with RP11-539L10.2 for the cultured TCM model	KEGG Pathways associated with RP11-539L10.2 for the bystander model
ALLOGRAFT_REJECTION	ANTIGEN_PROCESSING_AND_PRESENTATION	CYTOKINE_CYTOKINE_RECEPTOR_INTERACTION
TYPE_I_DIABETES_MELLITUS	PRIMARY_IMMUNODEFICIENCY
CELL_ADHESION_MOLECULES_CAMS	ASTHMA
AUTOIMMUNE_THYROID_DISEASE	NATURAL_KILLER_CELL_MEDIATED_CYTOTOXICITY
GRAFT_VERSUS_HOST_DISEASE	SPHINGOLIPID_METABOLISM
INTESTINAL_IMMUNE_NETWORK_FOR_IGA_PRODUCTION	PARKINSONS_DISEASE
	OXIDATIVE_PHOSPHORYLATION
	ALZHEIMERS_DISEASE
	REGULATION_OF_ACTIN_CYTOSKELETON
	VIRAL_MYOCARDITIS
	AMINOACYL_TRNA_BIOSYNTHESIS
Common Biocarta pathways associated with RP11-539L10.2	Biocarta Pathways associated with RP11-539L10.2 for the cultured TCM model	Biocarta Pathways associated with RP11-539L10.2 for the bystander model
\	RHO	BCELLSURVIVAL
	CDC42RAC
